# Supplementary material for: Genetic association of intelligence with longevity in Drosophila melanogaster
Source: PLoS One. 2025 Jul 2;20(7):e0325154. doi: 10.1371/journal.pone.0325154 (PMC12221060; doi:10.1371/journal.pone.0325154)
Supplement: S8 Table — (XLSX) [file pone.0325154.s018.xlsx]

## Sheet: GO down
INT (compared with F0)
ONTOLOGY	ID	Description	setSize	enrichmentScore	Pvalue	P.adjust	qvalues	rank	leading_edge	core_enrichment
CC	GO:0015629	actin cytoskeleton	107	-0.507171	0.00018206	0.0144727	0.0141621	3150	tags=33%, list=25%, signal=25%	FBgn0031437/FBgn0026181/FBgn0264489/FBgn0085446/FBgn0034180/FBgn0250788/FBgn0035384/FBgn0000256/FBgn0029881/FBgn0003187/FBgn0265434/FBgn0051374/FBgn0004167/FBgn0265991/FBgn0259219/FBgn0011273/FBgn0261836/FBgn0260463/FBgn0023540/FBgn0015008/FBgn0026059/FBgn0031692/FBgn0283471/FBgn0030951/FBgn0262029/FBgn0263705/FBgn0003721/FBgn0003149/FBgn0053208/FBgn0004169/FBgn0002772/FBgn0004117/FBgn0264695/FBg…
BP	GO:0031032	actomyosin structure organization	92	-0.531286	0.000227683	0.0175093	0.0171336	1877	tags=22%, list=15%, signal=19%	FBgn0025391/FBgn0085376/FBgn0266084/FBgn0261836/FBgn0265356/FBgn0041096/FBgn0000667/FBgn0283471/FBgn0003721/FBgn0003149/FBgn0005666/FBgn0053208/FBgn0004169/FBgn0004117/FBgn0053519/FBgn0264695/FBgn0002773/FBgn0036044/FBgn0000047/FBgn0005633
BP	GO:0046031	ADP metabolic process	27	-0.717186	6.54686e-05	0.00601546	0.00588636	2742	tags=74%, list=21%, signal=58%	FBgn0000579/FBgn0001186/FBgn0031462/FBgn0267385/FBgn0004647/FBgn0037115/FBgn0031451/FBgn0042094/FBgn0042710/FBgn0042711/FBgn0001091/FBgn0011270/FBgn0086355/FBgn0250906/FBgn0038258/FBgn0036723/FBgn0014869/FBgn0003071/FBgn0038952/FBgn0034173
BP	GO:0006757	ATP generation from ADP	25	-0.718602	0.000147165	0.0121069	0.0118471	2742	tags=76%, list=21%, signal=60%	FBgn0000579/FBgn0001186/FBgn0031462/FBgn0267385/FBgn0004647/FBgn0037115/FBgn0031451/FBgn0042710/FBgn0042711/FBgn0001091/FBgn0011270/FBgn0086355/FBgn0250906/FBgn0038258/FBgn0036723/FBgn0014869/FBgn0003071/FBgn0038952/FBgn0034173
BP	GO:0046034	ATP metabolic process	65	-0.605569	2.43779e-05	0.00253637	0.00248194	2742	tags=55%, list=21%, signal=44%	FBgn0000579/FBgn0011227/FBgn0001186/FBgn0031462/FBgn0033885/FBgn0286783/FBgn0036830/FBgn0015031/FBgn0034877/FBgn0267385/FBgn0004647/FBgn0265262/FBgn0037115/FBgn0033274/FBgn0031451/FBgn0037860/FBgn0036345/FBgn0042710/FBgn0086907/FBgn0042711/FBgn0022709/FBgn0001091/FBgn0011270/FBgn0086355/FBgn0250906/FBgn0038258/FBgn0036723/FBgn0014869/FBgn0284248/FBgn0011211/FBgn0003071/FBgn0038952/FBgn0032464/FBg…
MF	GO:0005509	calcium ion binding	180	-0.507374	4.40688e-07	6.9286e-05	6.7799e-05	3126	tags=41%, list=24%, signal=32%	FBgn0283531/FBgn0010014/FBgn0039294/FBgn0039709/FBgn0013995/FBgn0031414/FBgn0250789/FBgn0264089/FBgn0053087/FBgn0010470/FBgn0004580/FBgn0003187/FBgn0023129/FBgn0264975/FBgn0029995/FBgn0052702/FBgn0050378/FBgn0034558/FBgn0025642/FBgn0265595/FBgn0038830/FBgn0051960/FBgn0285944/FBgn0004647/FBgn0030362/FBgn0038088/FBgn0030377/FBgn0035539/FBgn0261260/FBgn0264077/FBgn0038089/FBgn0030897/FBgn0039374/FBg…
BP	GO:0040003	chitin-based cuticle development	178	-0.603113	1e-10	1.96528e-08	1.9231e-08	708	tags=30%, list=6%, signal=29%	FBgn0033867/FBgn0034582/FBgn0036878/FBgn0034157/FBgn0035512/FBgn0034499/FBgn0033730/FBgn0036879/FBgn0035280/FBgn0036617/FBgn0030398/FBgn0029170/FBgn0036618/FBgn0004777/FBgn0035510/FBgn0025578/FBgn0250833/FBgn0033600/FBgn0033603/FBgn0033729/FBgn0050042/FBgn0020644/FBgn0004782/FBgn0260653/FBgn0039438/FBgn0050045/FBgn0026077/FBgn0036881/FBgn0004783/FBgn0035398/FBgn0033725/FBgn0039481/FBgn0031097/FBg…
BP	GO:0060271	cilium assembly	97	-0.483388	0.000753043	0.046691	0.045689	3386	tags=49%, list=26%, signal=37%	FBgn0003885/FBgn0037276/FBgn0034095/FBgn0031952/FBgn0037615/FBgn0030004/FBgn0014395/FBgn0023096/FBgn0032291/FBgn0038916/FBgn0035724/FBgn0030247/FBgn0266708/FBgn0004175/FBgn0039201/FBgn0264307/FBgn0031753/FBgn0035741/FBgn0085454/FBgn0035638/FBgn0035497/FBgn0036652/FBgn0004174/FBgn0026141/FBgn0029993/FBgn0031853/FBgn0034816/FBgn0036359/FBgn0034827/FBgn0004173/FBgn0034446/FBgn0031707/FBgn0036219/FBg…
CC	GO:0062023	collagen-containing extracellular matrix	40	-0.642528	0.00010907	0.00941064	0.00920867	2172	tags=42%, list=17%, signal=35%	FBgn0087011/FBgn0035452/FBgn0003137/FBgn0261563/FBgn0267348/FBgn0261800/FBgn0038365/FBgn0026403/FBgn0002526/FBgn0260660/FBgn0051832/FBgn0284408/FBgn0016075/FBgn0031804/FBgn0260653/FBgn0028573/FBgn0030880
CC	GO:0043292	contractile fiber	68	-0.640517	9.13659e-07	0.000131921	0.00012909	3058	tags=57%, list=24%, signal=44%	FBgn0264489/FBgn0086906/FBgn0086708/FBgn0032683/FBgn0035384/FBgn0023524/FBgn0265434/FBgn0051374/FBgn0261565/FBgn0265991/FBgn0259219/FBgn0052311/FBgn0025391/FBgn0033289/FBgn0261836/FBgn0265356/FBgn0001091/FBgn0023540/FBgn0041096/FBgn0086355/FBgn0026059/FBgn0250906/FBgn0014869/FBgn0031692/FBgn0000667/FBgn0283471/FBgn0003721/FBgn0011286/FBgn0003149/FBgn0005666/FBgn0001229/FBgn0004169/FBgn0002772/FBg…
BP	GO:0042335	cuticle development	215	-0.584314	1e-10	1.96528e-08	1.9231e-08	708	tags=27%, list=6%, signal=26%	FBgn0033867/FBgn0034582/FBgn0036878/FBgn0034157/FBgn0035512/FBgn0034499/FBgn0033730/FBgn0036879/FBgn0035280/FBgn0036617/FBgn0030398/FBgn0029170/FBgn0036618/FBgn0004777/FBgn0035510/FBgn0262111/FBgn0025578/FBgn0005626/FBgn0250833/FBgn0033600/FBgn0033603/FBgn0000527/FBgn0033729/FBgn0050042/FBgn0020644/FBgn0004782/FBgn0260653/FBgn0039438/FBgn0050045/FBgn0026077/FBgn0004034/FBgn0036881/FBgn0004783/FBg…
CC	GO:0005856	cytoskeleton	456	-0.351603	0.000801611	0.0488913	0.047842	3418	tags=30%, list=27%, signal=23%	FBgn0261397/FBgn0261458/FBgn0039833/FBgn0003890/FBgn0003885/FBgn0037276/FBgn0016975/FBgn0266566/FBgn0028569/FBgn0034095/FBgn0036962/FBgn0039925/FBgn0031952/FBgn0260003/FBgn0013811/FBgn0031437/FBgn0037773/FBgn0026181/FBgn0013765/FBgn0264489/FBgn0085446/FBgn0030004/FBgn0034180/FBgn0037375/FBgn0023096/FBgn0036567/FBgn0032291/FBgn0250788/FBgn0032972/FBgn0035384/FBgn0003371/FBgn0038916/FBgn0000256/FBg…
BP	GO:0016311	dephosphorylation	178	-0.445833	0.000323047	0.0243145	0.0237926	3219	tags=30%, list=25%, signal=23%	FBgn0036551/FBgn0036552/FBgn0031952/FBgn0052488/FBgn0036875/FBgn0010014/FBgn0051391/FBgn0039694/FBgn0004370/FBgn0051467/FBgn0037165/FBgn0036369/FBgn0023129/FBgn0025642/FBgn0036553/FBgn0035004/FBgn0037826/FBgn0029949/FBgn0036550/FBgn0261624/FBgn0069938/FBgn0035143/FBgn0040076/FBgn0003140/FBgn0037064/FBgn0032632/FBgn0035124/FBgn0033322/FBgn0052487/FBgn0003132/FBgn0025573/FBgn0032971/FBgn0001281/FBg…
BP	GO:0072655	establishment of protein localization to mitochondrion	56	-0.565404	0.000523755	0.0349582	0.0342079	1919	tags=32%, list=15%, signal=27%	FBgn0034846/FBgn0033074/FBgn0030620/FBgn0050412/FBgn0035124/FBgn0031164/FBgn0265265/FBgn0029964/FBgn0034835/FBgn0037828/FBgn0031728/FBgn0032971/FBgn0037310/FBgn0011244/FBgn0020371/FBgn0032525/FBgn0036204/FBgn0259198
CC	GO:0031012	extracellular matrix	156	-0.452259	0.000335798	0.0245779	0.0240504	1836	tags=33%, list=14%, signal=28%	FBgn0004780/FBgn0267348/FBgn0040950/FBgn0261800/FBgn0038365/FBgn0026403/FBgn0053265/FBgn0039435/FBgn0002526/FBgn0052569/FBgn0260660/FBgn0035875/FBgn0031957/FBgn0031467/FBgn0053302/FBgn0051832/FBgn0033438/FBgn0032414/FBgn0033867/FBgn0052055/FBgn0036878/FBgn0034157/FBgn0035512/FBgn0034499/FBgn0035575/FBgn0036879/FBgn0035280/FBgn0036617/FBgn0284408/FBgn0029170/FBgn0016075/FBgn0003372/FBgn0036618/FBg…
BP	GO:0006091	generation of precursor metabolites and energy	122	-0.544555	3.13722e-06	0.000366135	0.000358277	3265	tags=52%, list=25%, signal=39%	FBgn0027785/FBgn0031717/FBgn0021906/FBgn0039802/FBgn0034618/FBgn0004057/FBgn0037891/FBgn0050410/FBgn0030239/FBgn0036942/FBgn0000579/FBgn0011227/FBgn0001186/FBgn0266064/FBgn0031462/FBgn0033885/FBgn0036161/FBgn0286783/FBgn0024957/FBgn0034105/FBgn0004654/FBgn0263051/FBgn0036830/FBgn0015031/FBgn0036762/FBgn0039358/FBgn0034877/FBgn0267385/FBgn0262559/FBgn0004647/FBgn0036941/FBgn0037115/FBgn0033274/FBg…
BP	GO:0006096	glycolytic process	25	-0.718602	0.000147165	0.0121069	0.0118471	2742	tags=76%, list=21%, signal=60%	FBgn0000579/FBgn0001186/FBgn0031462/FBgn0267385/FBgn0004647/FBgn0037115/FBgn0031451/FBgn0042710/FBgn0042711/FBgn0001091/FBgn0011270/FBgn0086355/FBgn0250906/FBgn0038258/FBgn0036723/FBgn0014869/FBgn0003071/FBgn0038952/FBgn0034173
BP	GO:0035080	heat shock-mediated polytene chromosome puffing	9	-0.853704	0.000610012	0.038537	0.0377099	928	tags=67%, list=7%, signal=62%	FBgn0013275/FBgn0013276/FBgn0013277/FBgn0013279/FBgn0013278/FBgn0051354
CC	GO:0098800	inner mitochondrial membrane protein complex	56	-0.594297	0.000135172	0.011385	0.0111407	3467	tags=64%, list=27%, signal=47%	FBgn0014391/FBgn0033861/FBgn0038018/FBgn0035299/FBgn0027785/FBgn0021906/FBgn0029665/FBgn0051229/FBgn0037307/FBgn0011227/FBgn0083167/FBgn0263033/FBgn0036830/FBgn0015031/FBgn0040651/FBgn0034877/FBgn0030292/FBgn0030215/FBgn0032365/FBgn0069923/FBgn0033093/FBgn0037860/FBgn0036345/FBgn0031108/FBgn0035124/FBgn0031164/FBgn0265265/FBgn0029964/FBgn0034973/FBgn0032971/FBgn0037310/FBgn0085736/FBgn0011211/FBg…
MF	GO:0019207	kinase regulator activity	79	-0.611576	1.85894e-06	0.000243556	0.000238329	201	tags=19%, list=2%, signal=19%	FBgn0051832/FBgn0053236/FBgn0053237/FBgn0053238/FBgn0053243/FBgn0053247/FBgn0053245/FBgn0053246/FBgn0259817/FBgn0053241/FBgn0053242/FBgn0044817/FBgn0053239/FBgn0053244/FBgn0053240
MF	GO:0051787	misfolded protein binding	17	-0.771642	0.000329941	0.0245719	0.0240445	1703	tags=53%, list=13%, signal=46%	FBgn0001216/FBgn0001217/FBgn0013275/FBgn0013276/FBgn0001230/FBgn0013277/FBgn0013279/FBgn0013278/FBgn0051354
CC	GO:0005740	mitochondrial envelope	203	-0.45567	4.94765e-05	0.00486176	0.00475742	2503	tags=39%, list=20%, signal=32%	FBgn0038662/FBgn0035299/FBgn0027785/FBgn0021906/FBgn0029661/FBgn0039674/FBgn0029665/FBgn0051229/FBgn0037307/FBgn0038355/FBgn0031757/FBgn0037715/FBgn0011227/FBgn0035483/FBgn0286783/FBgn0083167/FBgn0263033/FBgn0036830/FBgn0015031/FBgn0040651/FBgn0034877/FBgn0025111/FBgn0030292/FBgn0052832/FBgn0011596/FBgn0030215/FBgn0032365/FBgn0069923/FBgn0034846/FBgn0033074/FBgn0037970/FBgn0030015/FBgn0033093/FBg…
CC	GO:0005743	mitochondrial inner membrane	140	-0.48227	6.37676e-05	0.00601546	0.00588636	3319	tags=46%, list=26%, signal=34%	FBgn0038662/FBgn0035299/FBgn0027785/FBgn0021906/FBgn0039674/FBgn0029665/FBgn0051229/FBgn0037307/FBgn0031757/FBgn0037715/FBgn0011227/FBgn0286783/FBgn0083167/FBgn0263033/FBgn0036830/FBgn0015031/FBgn0040651/FBgn0034877/FBgn0025111/FBgn0030292/FBgn0052832/FBgn0030215/FBgn0032365/FBgn0069923/FBgn0034846/FBgn0037970/FBgn0033093/FBgn0037860/FBgn0053346/FBgn0051913/FBgn0036345/FBgn0036479/FBgn0051679/FBg…
CC	GO:0031966	mitochondrial membrane	187	-0.462609	3.63105e-05	0.00361827	0.00354061	3319	tags=41%, list=26%, signal=31%	FBgn0038662/FBgn0035299/FBgn0027785/FBgn0021906/FBgn0029661/FBgn0039674/FBgn0029665/FBgn0051229/FBgn0037307/FBgn0038355/FBgn0031757/FBgn0037715/FBgn0011227/FBgn0035483/FBgn0286783/FBgn0083167/FBgn0263033/FBgn0036830/FBgn0015031/FBgn0040651/FBgn0034877/FBgn0025111/FBgn0030292/FBgn0052832/FBgn0011596/FBgn0030215/FBgn0032365/FBgn0069923/FBgn0034846/FBgn0033074/FBgn0037970/FBgn0030015/FBgn0033093/FBg…
BP	GO:0006839	mitochondrial transport	90	-0.520478	0.000336969	0.0245779	0.0240504	2076	tags=30%, list=16%, signal=25%	FBgn0052832/FBgn0034846/FBgn0033074/FBgn0037970/FBgn0030620/FBgn0050412/FBgn0035124/FBgn0031164/FBgn0265265/FBgn0029964/FBgn0034835/FBgn0069354/FBgn0037828/FBgn0031728/FBgn0032971/FBgn0037310/FBgn0011244/FBgn0020371/FBgn0031758/FBgn0003360/FBgn0039029/FBgn0035567/FBgn0037714/FBgn0035568/FBgn0032525/FBgn0036204/FBgn0259198
BP	GO:0055001	muscle cell development	58	-0.626574	2.36061e-05	0.00249273	0.00243923	717	tags=22%, list=6%, signal=21%	FBgn0000667/FBgn0283471/FBgn0003149/FBgn0005666/FBgn0053208/FBgn0004169/FBgn0004117/FBgn0053519/FBgn0264695/FBgn0002773/FBgn0036044/FBgn0000047/FBgn0005633
BP	GO:0003012	muscle system process	37	-0.636011	0.000585093	0.0380446	0.0372281	1609	tags=41%, list=13%, signal=36%	FBgn0266084/FBgn0033289/FBgn0265356/FBgn0030357/FBgn0260660/FBgn0283471/FBgn0003721/FBgn0011286/FBgn0004169/FBgn0002772/FBgn0004117/FBgn0053519/FBgn0264695/FBgn0002773/FBgn0005633
CC	GO:0030016	myofibril	63	-0.642459	2.81721e-06	0.000337826	0.000330576	3058	tags=57%, list=24%, signal=44%	FBgn0264489/FBgn0086906/FBgn0086708/FBgn0032683/FBgn0035384/FBgn0265434/FBgn0051374/FBgn0261565/FBgn0265991/FBgn0259219/FBgn0052311/FBgn0025391/FBgn0261836/FBgn0265356/FBgn0001091/FBgn0023540/FBgn0041096/FBgn0086355/FBgn0026059/FBgn0250906/FBgn0014869/FBgn0031692/FBgn0000667/FBgn0283471/FBgn0003721/FBgn0011286/FBgn0003149/FBgn0005666/FBgn0001229/FBgn0004169/FBgn0053519/FBgn0264695/FBgn0002773/FBg…
BP	GO:0030239	myofibril assembly	46	-0.690917	3.20853e-06	0.000366135	0.000358277	717	tags=28%, list=6%, signal=27%	FBgn0000667/FBgn0283471/FBgn0003149/FBgn0005666/FBgn0053208/FBgn0004169/FBgn0004117/FBgn0053519/FBgn0264695/FBgn0002773/FBgn0036044/FBgn0000047/FBgn0005633
CC	GO:0036379	myofilament	12	-0.851777	5.62804e-05	0.00545457	0.00533751	914	tags=58%, list=7%, signal=54%	FBgn0031692/FBgn0283471/FBgn0003149/FBgn0004169/FBgn0264695/FBgn0000047/FBgn0005633
CC	GO:0019866	organelle inner membrane	149	-0.449123	0.000426591	0.0298825	0.0292412	3319	tags=43%, list=26%, signal=32%	FBgn0038662/FBgn0035299/FBgn0027785/FBgn0021906/FBgn0039674/FBgn0029665/FBgn0051229/FBgn0037307/FBgn0031757/FBgn0037715/FBgn0011227/FBgn0286783/FBgn0083167/FBgn0263033/FBgn0036830/FBgn0015031/FBgn0040651/FBgn0034877/FBgn0025111/FBgn0030292/FBgn0052832/FBgn0030215/FBgn0032365/FBgn0069923/FBgn0034846/FBgn0037970/FBgn0033093/FBgn0037860/FBgn0053346/FBgn0051913/FBgn0036345/FBgn0036479/FBgn0051679/FBg…
BP	GO:0035079	polytene chromosome puffing	10	-0.836387	0.000758936	0.046691	0.045689	928	tags=60%, list=7%, signal=56%	FBgn0013275/FBgn0013276/FBgn0013277/FBgn0013279/FBgn0013278/FBgn0051354
BP	GO:0006470	protein dephosphorylation	122	-0.55607	1.12177e-06	0.000158731	0.000155324	1634	tags=24%, list=13%, signal=21%	FBgn0040076/FBgn0003140/FBgn0032632/FBgn0035124/FBgn0033322/FBgn0003132/FBgn0025573/FBgn0032971/FBgn0001281/FBgn0041102/FBgn0038655/FBgn0046698/FBgn0034713/FBgn0040963/FBgn0039421/FBgn0053236/FBgn0030348/FBgn0261399/FBgn0053237/FBgn0053238/FBgn0053243/FBgn0053247/FBgn0053245/FBgn0053246/FBgn0053241/FBgn0053242/FBgn0053239/FBgn0053244/FBgn0053240
MF	GO:0044183	protein folding chaperone	13	-0.817001	0.000213394	0.0167751	0.0164151	1703	tags=69%, list=13%, signal=60%	FBgn0001216/FBgn0001217/FBgn0013275/FBgn0013276/FBgn0001230/FBgn0013277/FBgn0013279/FBgn0013278/FBgn0051354
CC	GO:0005956	protein kinase CK2 complex	18	-0.898648	6.92342e-09	1.25598e-06	1.22902e-06	619	tags=78%, list=5%, signal=74%	FBgn0053236/FBgn0053237/FBgn0053238/FBgn0053243/FBgn0053247/FBgn0053245/FBgn0053246/FBgn0259817/FBgn0053241/FBgn0053242/FBgn0044817/FBgn0053239/FBgn0053244/FBgn0053240
MF	GO:0019887	protein kinase regulator activity	72	-0.627733	1.26187e-06	0.000175054	0.000171297	201	tags=21%, list=2%, signal=21%	FBgn0051832/FBgn0053236/FBgn0053237/FBgn0053238/FBgn0053243/FBgn0053247/FBgn0053245/FBgn0053246/FBgn0259817/FBgn0053241/FBgn0053242/FBgn0044817/FBgn0053239/FBgn0053244/FBgn0053240
BP	GO:0070585	protein localization to mitochondrion	56	-0.565404	0.000523755	0.0349582	0.0342079	1919	tags=32%, list=15%, signal=27%	FBgn0034846/FBgn0033074/FBgn0030620/FBgn0050412/FBgn0035124/FBgn0031164/FBgn0265265/FBgn0029964/FBgn0034835/FBgn0037828/FBgn0031728/FBgn0032971/FBgn0037310/FBgn0011244/FBgn0020371/FBgn0032525/FBgn0036204/FBgn0259198
BP	GO:0042026	protein refolding	23	-0.740368	0.000174529	0.014193	0.0138884	1926	tags=65%, list=15%, signal=56%	FBgn0001224/FBgn0001216/FBgn0001217/FBgn0260775/FBgn0031728/FBgn0011244/FBgn0013275/FBgn0013276/FBgn0001230/FBgn0001226/FBgn0032525/FBgn0013277/FBgn0013279/FBgn0013278/FBgn0051354
BP	GO:0009135	purine nucleoside diphosphate metabolic process	27	-0.717186	6.54686e-05	0.00601546	0.00588636	2742	tags=74%, list=21%, signal=58%	FBgn0000579/FBgn0001186/FBgn0031462/FBgn0267385/FBgn0004647/FBgn0037115/FBgn0031451/FBgn0042094/FBgn0042710/FBgn0042711/FBgn0001091/FBgn0011270/FBgn0086355/FBgn0250906/FBgn0038258/FBgn0036723/FBgn0014869/FBgn0003071/FBgn0038952/FBgn0034173
BP	GO:0009179	purine ribonucleoside diphosphate metabolic process	27	-0.717186	6.54686e-05	0.00601546	0.00588636	2742	tags=74%, list=21%, signal=58%	FBgn0000579/FBgn0001186/FBgn0031462/FBgn0267385/FBgn0004647/FBgn0037115/FBgn0031451/FBgn0042094/FBgn0042710/FBgn0042711/FBgn0001091/FBgn0011270/FBgn0086355/FBgn0250906/FBgn0038258/FBgn0036723/FBgn0014869/FBgn0003071/FBgn0038952/FBgn0034173
BP	GO:0006090	pyruvate metabolic process	37	-0.674003	7.84897e-05	0.00711942	0.00696663	2742	tags=65%, list=21%, signal=51%	FBgn0000579/FBgn0001186/FBgn0029154/FBgn0031462/FBgn0029153/FBgn0267385/FBgn0004647/FBgn0037115/FBgn0002719/FBgn0031451/FBgn0042710/FBgn0042711/FBgn0001091/FBgn0011270/FBgn0086355/FBgn0250906/FBgn0029722/FBgn0038258/FBgn0036723/FBgn0014869/FBgn0034127/FBgn0003071/FBgn0038952/FBgn0034173
BP	GO:0035303	regulation of dephosphorylation	35	-0.748797	6.49408e-07	9.572e-05	9.36657e-05	619	tags=34%, list=5%, signal=33%	FBgn0053236/FBgn0053237/FBgn0053238/FBgn0053243/FBgn0053247/FBgn0053245/FBgn0053246/FBgn0053241/FBgn0053242/FBgn0053239/FBgn0053244/FBgn0053240
BP	GO:0010921	regulation of phosphatase activity	28	-0.803036	4.53583e-07	6.97631e-05	6.82659e-05	619	tags=43%, list=5%, signal=41%	FBgn0053236/FBgn0053237/FBgn0053238/FBgn0053243/FBgn0053247/FBgn0053245/FBgn0053246/FBgn0053241/FBgn0053242/FBgn0053239/FBgn0053244/FBgn0053240
BP	GO:0043666	regulation of phosphoprotein phosphatase activity	22	-0.877607	3.02904e-09	5.63959e-07	5.51856e-07	619	tags=55%, list=5%, signal=52%	FBgn0053236/FBgn0053237/FBgn0053238/FBgn0053243/FBgn0053247/FBgn0053245/FBgn0053246/FBgn0053241/FBgn0053242/FBgn0053239/FBgn0053244/FBgn0053240
BP	GO:0035304	regulation of protein dephosphorylation	28	-0.818485	9.13946e-08	1.50376e-05	1.47149e-05	619	tags=43%, list=5%, signal=41%	FBgn0053236/FBgn0053237/FBgn0053238/FBgn0053243/FBgn0053247/FBgn0053245/FBgn0053246/FBgn0053241/FBgn0053242/FBgn0053239/FBgn0053244/FBgn0053240
BP	GO:0080163	regulation of protein serine/threonine phosphatase activity	12	-0.952675	1.7894e-09	3.42163e-07	3.34819e-07	619	tags=100%, list=5%, signal=95%	FBgn0053237/FBgn0053238/FBgn0053243/FBgn0053247/FBgn0053245/FBgn0053246/FBgn0053241/FBgn0053242/FBgn0053239/FBgn0053244/FBgn0053240
BP	GO:0035159	regulation of tube length, open tracheal system	33	-0.660478	0.000342893	0.0247548	0.0242235	2053	tags=42%, list=16%, signal=36%	FBgn0265434/FBgn0002921/FBgn0015777/FBgn0034408/FBgn0261269/FBgn0259211/FBgn0261277/FBgn0001321/FBgn0000658/FBgn0284247/FBgn0001075/FBgn0260653/FBgn0261341/FBgn0001311
BP	GO:0009185	ribonucleoside diphosphate metabolic process	29	-0.685434	0.00022658	0.0175093	0.0171336	2742	tags=69%, list=21%, signal=54%	FBgn0000579/FBgn0001186/FBgn0031462/FBgn0267385/FBgn0004647/FBgn0037115/FBgn0031451/FBgn0042094/FBgn0042710/FBgn0042711/FBgn0001091/FBgn0011270/FBgn0086355/FBgn0250906/FBgn0038258/FBgn0036723/FBgn0014869/FBgn0003071/FBgn0038952/FBgn0034173
CC	GO:0030017	sarcomere	59	-0.643586	2.65171e-06	0.000323463	0.000316521	3058	tags=58%, list=24%, signal=44%	FBgn0264489/FBgn0086906/FBgn0086708/FBgn0032683/FBgn0035384/FBgn0265434/FBgn0051374/FBgn0261565/FBgn0265991/FBgn0259219/FBgn0052311/FBgn0261836/FBgn0265356/FBgn0001091/FBgn0023540/FBgn0041096/FBgn0086355/FBgn0026059/FBgn0250906/FBgn0014869/FBgn0031692/FBgn0000667/FBgn0283471/FBgn0003721/FBgn0011286/FBgn0003149/FBgn0005666/FBgn0001229/FBgn0004169/FBgn0053519/FBgn0264695/FBgn0036044/FBgn0000047/FBg…
BP	GO:0045214	sarcomere organization	35	-0.636358	0.000502218	0.034497	0.0337567	717	tags=26%, list=6%, signal=24%	FBgn0000667/FBgn0283471/FBgn0005666/FBgn0053208/FBgn0004169/FBgn0004117/FBgn0053519/FBgn0264695/FBgn0005633
BP	GO:0014866	skeletal myofibril assembly	8	-0.947189	1.60593e-06	0.000214376	0.000209775	375	tags=62%, list=3%, signal=61%	FBgn0053208/FBgn0004169/FBgn0264695/FBgn0000047/FBgn0005633
BP	GO:0055002	striated muscle cell development	57	-0.632603	9.22252e-06	0.00100384	0.000982291	717	tags=23%, list=6%, signal=22%	FBgn0000667/FBgn0283471/FBgn0003149/FBgn0005666/FBgn0053208/FBgn0004169/FBgn0004117/FBgn0053519/FBgn0264695/FBgn0002773/FBgn0036044/FBgn0000047/FBgn0005633
MF	GO:0005214	structural constituent of chitin-based cuticle	125	-0.656262	1e-10	1.96528e-08	1.9231e-08	708	tags=42%, list=6%, signal=40%	FBgn0042119/FBgn0033867/FBgn0036878/FBgn0034157/FBgn0035512/FBgn0034499/FBgn0033730/FBgn0036879/FBgn0035280/FBgn0036617/FBgn0030398/FBgn0029170/FBgn0036618/FBgn0004554/FBgn0004777/FBgn0035510/FBgn0003065/FBgn0025578/FBgn0250833/FBgn0033600/FBgn0033603/FBgn0033729/FBgn0050042/FBgn0020644/FBgn0020643/FBgn0004782/FBgn0039438/FBgn0050045/FBgn0036985/FBgn0036881/FBgn0004783/FBgn0033725/FBgn0039481/FBg…
MF	GO:0008010	structural constituent of chitin-based larval cuticle	97	-0.671113	1e-10	1.96528e-08	1.9231e-08	787	tags=46%, list=6%, signal=44%	FBgn0042119/FBgn0033867/FBgn0036878/FBgn0034157/FBgn0035512/FBgn0034499/FBgn0033730/FBgn0036879/FBgn0035280/FBgn0036617/FBgn0030398/FBgn0036618/FBgn0004777/FBgn0035510/FBgn0025578/FBgn0250833/FBgn0033600/FBgn0033603/FBgn0033729/FBgn0050042/FBgn0020644/FBgn0020643/FBgn0004782/FBgn0050045/FBgn0036881/FBgn0004783/FBgn0033725/FBgn0039481/FBgn0033601/FBgn0033869/FBgn0033728/FBgn0038714/FBgn0051876/FBg…
MF	GO:0042302	structural constituent of cuticle	132	-0.668706	1e-10	1.96528e-08	1.9231e-08	708	tags=42%, list=6%, signal=40%	FBgn0033867/FBgn0036878/FBgn0034157/FBgn0035512/FBgn0034499/FBgn0033730/FBgn0036879/FBgn0035280/FBgn0036617/FBgn0030398/FBgn0029170/FBgn0036618/FBgn0004554/FBgn0039719/FBgn0004777/FBgn0035510/FBgn0035490/FBgn0003065/FBgn0038405/FBgn0025578/FBgn0250833/FBgn0033600/FBgn0033603/FBgn0033729/FBgn0050042/FBgn0020644/FBgn0020643/FBgn0004782/FBgn0039438/FBgn0050045/FBgn0036985/FBgn0036881/FBgn0004783/FBg…
CC	GO:0099512	supramolecular fiber	183	-0.501541	1.37784e-06	0.000187466	0.000183442	3058	tags=37%, list=24%, signal=28%	FBgn0264489/FBgn0085446/FBgn0086906/FBgn0086708/FBgn0034180/FBgn0037375/FBgn0032683/FBgn0035384/FBgn0023524/FBgn0000256/FBgn0029881/FBgn0003187/FBgn0265434/FBgn0030191/FBgn0051374/FBgn0038565/FBgn0261565/FBgn0265991/FBgn0031585/FBgn0259219/FBgn0261797/FBgn0052311/FBgn0030691/FBgn0025391/FBgn0052371/FBgn0050069/FBgn0029667/FBgn0030541/FBgn0033289/FBgn0034824/FBgn0261836/FBgn0265356/FBgn0001091/FBg…
CC	GO:0099081	supramolecular polymer	185	-0.514316	1.40218e-07	2.25465e-05	2.20626e-05	3058	tags=37%, list=24%, signal=29%	FBgn0264489/FBgn0085446/FBgn0086906/FBgn0086708/FBgn0034180/FBgn0037375/FBgn0032683/FBgn0035384/FBgn0023524/FBgn0000256/FBgn0029881/FBgn0003187/FBgn0265434/FBgn0030191/FBgn0051374/FBgn0038565/FBgn0261565/FBgn0265991/FBgn0031585/FBgn0259219/FBgn0261797/FBgn0052311/FBgn0030691/FBgn0025391/FBgn0052371/FBgn0050069/FBgn0029667/FBgn0030541/FBgn0033289/FBgn0034824/FBgn0261836/FBgn0265356/FBgn0001091/FBg…
MF	GO:0051082	unfolded protein binding	60	-0.551449	0.000508928	0.0346218	0.0338787	2337	tags=40%, list=18%, signal=33%	FBgn0030207/FBgn0031296/FBgn0035852/FBgn0030377/FBgn0001224/FBgn0264077/FBgn0038200/FBgn0036426/FBgn0001227/FBgn0001216/FBgn0001217/FBgn0260775/FBgn0263106/FBgn0035273/FBgn0011244/FBgn0013275/FBgn0013276/FBgn0001230/FBgn0001226/FBgn0013277/FBgn0013279/FBgn0013278/FBgn0051354/FBgn0001229
NINT (compared with F0)
ONTOLOGY	ID	Description	setSize	enrichmentScore	Pvalue	P.adjust	qvalues	rank	leading_edge	core_enrichment
BP	GO:0030048	actin filament-based movement	36	-0.642292	0.00161532	0.0371334	0.0334593	1400	tags=25%, list=11%, signal=22%	FBgn0011273/FBgn0263705/FBgn0039851/FBgn0262029/FBgn0039704/FBgn0002577/FBgn0039852/FBgn0066365/FBgn0036985
BP	GO:0070252	actin-mediated cell contraction	24	-0.709768	0.000933311	0.0254798	0.0229587	689	tags=25%, list=5%, signal=24%	FBgn0039851/FBgn0039704/FBgn0002577/FBgn0039852/FBgn0066365/FBgn0036985
BP	GO:0031032	actomyosin structure organization	92	-0.546353	0.000286709	0.0102633	0.00924779	1046	tags=18%, list=8%, signal=17%	FBgn0266084/FBgn0086906/FBgn0265991/FBgn0053208/FBgn0000667/FBgn0283471/FBgn0003721/FBgn0004169/FBgn0003149/FBgn0005666/FBgn0004117/FBgn0053519/FBgn0264695/FBgn0002773/FBgn0036044/FBgn0000047/FBgn0005633
BP	GO:0008365	adult chitin-based cuticle development	6	-0.898812	0.000744357	0.0216171	0.0194783	156	tags=83%, list=1%, signal=82%	FBgn0051774/FBgn0001321/FBgn0260653/FBgn0261341/FBgn0014454
BP	GO:0007527	adult somatic muscle development	17	-0.787929	0.000544898	0.017407	0.0156847	596	tags=24%, list=5%, signal=22%	FBgn0283471/FBgn0053519/FBgn0264695/FBgn0005633
BP	GO:0009060	aerobic respiration	30	-0.678809	0.000627869	0.0190201	0.0171382	3557	tags=77%, list=28%, signal=56%	FBgn0037891/FBgn0261439/FBgn0010352/FBgn0014028/FBgn0036762/FBgn0011227/FBgn0262559/FBgn0036830/FBgn0015031/FBgn0036327/FBgn0034877/FBgn0034105/FBgn0039358/FBgn0037860/FBgn0035005/FBgn0033274/FBgn0036328/FBgn0037988/FBgn0086907/FBgn0035240/FBgn0052026/FBgn0284248/FBgn0261955
BP	GO:0003383	apical constriction	22	-0.726671	0.000607987	0.0187654	0.0169087	689	tags=27%, list=5%, signal=26%	FBgn0039851/FBgn0039704/FBgn0002577/FBgn0039852/FBgn0066365/FBgn0036985
BP	GO:0046034	ATP metabolic process	65	-0.570995	0.000399332	0.0134282	0.0120996	3937	tags=60%, list=30%, signal=42%	FBgn0004647/FBgn0267385/FBgn0033885/FBgn0000579/FBgn0001186/FBgn0261439/FBgn0014028/FBgn0022709/FBgn0086355/FBgn0250906/FBgn0037115/FBgn0021906/FBgn0011227/FBgn0036345/FBgn0031462/FBgn0036830/FBgn0014391/FBgn0015031/FBgn0034877/FBgn0014869/FBgn0042710/FBgn0036723/FBgn0003071/FBgn0265262/FBgn0038258/FBgn0037860/FBgn0001091/FBgn0031451/FBgn0034173/FBgn0032464/FBgn0033274/FBgn0011270/FBgn0042711/FBg…
BP	GO:0010171	body morphogenesis	26	-0.803947	3.01311e-06	0.000232705	0.00020968	661	tags=46%, list=5%, signal=44%	FBgn0037225/FBgn0039435/FBgn0029170/FBgn0039448/FBgn0039438/FBgn0039443/FBgn0038487/FBgn0039437/FBgn0039444/FBgn0039436/FBgn0039434/FBgn0039441
MF	GO:0005509	calcium ion binding	180	-0.470957	0.00033726	0.0116189	0.0104693	2887	tags=42%, list=22%, signal=33%	FBgn0264598/FBgn0034070/FBgn0261714/FBgn0261260/FBgn0265959/FBgn0038830/FBgn0264975/FBgn0261053/FBgn0036712/FBgn0029995/FBgn0039709/FBgn0000078/FBgn0066101/FBgn0264089/FBgn0030377/FBgn0030362/FBgn0085390/FBgn0031414/FBgn0264077/FBgn0037461/FBgn0025642/FBgn0035539/FBgn0038247/FBgn0004242/FBgn0010014/FBgn0010423/FBgn0036874/FBgn0039380/FBgn0051960/FBgn0026403/FBgn0020907/FBgn0050378/FBgn0265595/FBg…
MF	GO:0008324	cation transmembrane transporter activity	274	-0.427307	0.00127963	0.0321187	0.0289408	3806	tags=42%, list=29%, signal=30%	FBgn0031939/FBgn0026438/FBgn0064123/FBgn0000039/FBgn0032373/FBgn0032593/FBgn0043005/FBgn0005614/FBgn0033599/FBgn0028863/FBgn0020258/FBgn0262514/FBgn0036712/FBgn0259242/FBgn0039941/FBgn0039927/FBgn0010399/FBgn0038165/FBgn0261571/FBgn0051105/FBgn0001991/FBgn0041195/FBgn0261401/FBgn0085395/FBgn0053349/FBgn0033371/FBgn0034965/FBgn0029663/FBgn0261794/FBgn0262513/FBgn0004118/FBgn0002921/FBgn0028667/FBg…
BP	GO:0045333	cellular respiration	47	-0.595778	0.0015113	0.0356423	0.0321158	3960	tags=60%, list=31%, signal=41%	FBgn0033086/FBgn0033885/FBgn0037891/FBgn0261439/FBgn0010352/FBgn0014028/FBgn0036762/FBgn0021906/FBgn0011227/FBgn0027785/FBgn0262559/FBgn0036830/FBgn0015031/FBgn0036327/FBgn0034877/FBgn0034105/FBgn0039358/FBgn0037860/FBgn0037970/FBgn0035005/FBgn0033274/FBgn0036328/FBgn0037988/FBgn0086907/FBgn0035240/FBgn0052026/FBgn0284248/FBgn0261955
BP	GO:0040003	chitin-based cuticle development	183	-0.794444	1e-10	2.19625e-08	1.97895e-08	718	tags=44%, list=6%, signal=42%	FBgn0037067/FBgn0033603/FBgn0039435/FBgn0034499/FBgn0033600/FBgn0020644/FBgn0004778/FBgn0036618/FBgn0029170/FBgn0020642/FBgn0036879/FBgn0042119/FBgn0035875/FBgn0033602/FBgn0039448/FBgn0036109/FBgn0031467/FBgn0032125/FBgn0030398/FBgn0033601/FBgn0035510/FBgn0036878/FBgn0004779/FBgn0039469/FBgn0020639/FBgn0035280/FBgn0033725/FBgn0050045/FBgn0004780/FBgn0050042/FBgn0033730/FBgn0039438/FBgn0037227/FBg…
BP	GO:0003341	cilium movement	62	-0.601843	0.000480013	0.0157308	0.0141743	3276	tags=73%, list=25%, signal=54%	FBgn0003885/FBgn0263988/FBgn0041195/FBgn0030004/FBgn0035256/FBgn0037276/FBgn0083946/FBgn0034566/FBgn0034740/FBgn0039510/FBgn0034816/FBgn0028902/FBgn0264307/FBgn0001313/FBgn0035491/FBgn0029993/FBgn0032291/FBgn0013812/FBgn0266709/FBgn0283476/FBgn0267326/FBgn0267363/FBgn0037726/FBgn0032520/FBgn0085454/FBgn0004175/FBgn0034827/FBgn0013810/FBgn0035638/FBgn0067317/FBgn0029667/FBgn0262123/FBgn0004174/FBg…
CC	GO:0043292	contractile fiber	68	-0.641053	2.28289e-05	0.00135968	0.00122515	3467	tags=65%, list=27%, signal=48%	FBgn0026059/FBgn0086708/FBgn0041096/FBgn0041097/FBgn0051374/FBgn0263846/FBgn0086355/FBgn0261565/FBgn0250906/FBgn0025391/FBgn0038294/FBgn0014863/FBgn0035917/FBgn0052311/FBgn0264489/FBgn0265487/FBgn0014869/FBgn0265356/FBgn0261836/FBgn0023540/FBgn0035384/FBgn0259209/FBgn0001091/FBgn0039897/FBgn0033289/FBgn0086906/FBgn0265991/FBgn0031692/FBgn0259219/FBgn0000667/FBgn0283471/FBgn0011286/FBgn0003721/FBg…
MF	GO:0001046	core promoter sequence-specific DNA binding	24	-0.68974	0.00223314	0.0482355	0.0434629	922	tags=29%, list=7%, signal=27%	FBgn0052603/FBgn0085234/FBgn0051626/FBgn0030541/FBgn0030186/FBgn0035552/FBgn0030539
BP	GO:0042335	cuticle development	220	-0.761691	1e-10	2.19625e-08	1.97895e-08	718	tags=39%, list=6%, signal=38%	FBgn0037067/FBgn0033603/FBgn0039435/FBgn0034499/FBgn0033600/FBgn0020644/FBgn0004778/FBgn0036618/FBgn0029170/FBgn0020642/FBgn0036879/FBgn0042119/FBgn0035875/FBgn0033602/FBgn0039448/FBgn0036109/FBgn0002577/FBgn0031467/FBgn0032125/FBgn0030398/FBgn0262111/FBgn0033601/FBgn0035510/FBgn0036878/FBgn0004779/FBgn0039469/FBgn0020639/FBgn0035280/FBgn0033725/FBgn0005626/FBgn0050045/FBgn0004780/FBgn0050042/FBg…
CC	GO:0030286	dynein complex	46	-0.624649	0.000610833	0.0187654	0.0169087	3453	tags=59%, list=27%, signal=43%	FBgn0267433/FBgn0263988/FBgn0030004/FBgn0035256/FBgn0034566/FBgn0032972/FBgn0039510/FBgn0028569/FBgn0001313/FBgn0028567/FBgn0033687/FBgn0032119/FBgn0029993/FBgn0013812/FBgn0283476/FBgn0063261/FBgn0035009/FBgn0037726/FBgn0032520/FBgn0013810/FBgn0034478/FBgn0028570/FBgn0267432/FBgn0036499/FBgn0026141/FBgn0013813/FBgn0037059
MF	GO:0045505	dynein intermediate chain binding	24	-0.713899	0.000806332	0.0229429	0.0206729	2416	tags=67%, list=19%, signal=54%	FBgn0032972/FBgn0039510/FBgn0028569/FBgn0001313/FBgn0028567/FBgn0033687/FBgn0283476/FBgn0063261/FBgn0035009/FBgn0013810/FBgn0034478/FBgn0028570/FBgn0267432/FBgn0036499/FBgn0026141/FBgn0013813
BP	GO:0003382	epithelial cell morphogenesis	30	-0.685622	0.000476166	0.0157112	0.0141567	959	tags=27%, list=7%, signal=25%	FBgn0259211/FBgn0039851/FBgn0039704/FBgn0000017/FBgn0002577/FBgn0039852/FBgn0066365/FBgn0036985
CC	GO:0031012	extracellular matrix	159	-0.627936	1e-10	2.19625e-08	1.97895e-08	854	tags=32%, list=7%, signal=30%	FBgn0034157/FBgn0036617/FBgn0040950/FBgn0016075/FBgn0039435/FBgn0034499/FBgn0004778/FBgn0036618/FBgn0029170/FBgn0036879/FBgn0053300/FBgn0035875/FBgn0039448/FBgn0284408/FBgn0036861/FBgn0052055/FBgn0031467/FBgn0032125/FBgn0032414/FBgn0035510/FBgn0036878/FBgn0004779/FBgn0003372/FBgn0039469/FBgn0035280/FBgn0031804/FBgn0004780/FBgn0039438/FBgn0030880/FBgn0037227/FBgn0039443/FBgn0036881/FBgn0038487/FBg…
BP	GO:0006091	generation of precursor metabolites and energy	122	-0.501288	0.00160803	0.0371334	0.0334593	3960	tags=45%, list=31%, signal=32%	FBgn0033086/FBgn0004647/FBgn0267385/FBgn0033885/FBgn0000579/FBgn0001186/FBgn0266064/FBgn0037891/FBgn0261439/FBgn0010352/FBgn0014028/FBgn0086355/FBgn0036762/FBgn0250906/FBgn0037115/FBgn0021906/FBgn0036161/FBgn0011227/FBgn0027785/FBgn0262559/FBgn0031462/FBgn0036830/FBgn0000055/FBgn0015031/FBgn0036327/FBgn0034877/FBgn0014869/FBgn0036941/FBgn0042710/FBgn0034105/FBgn0036723/FBgn0039358/FBgn0004507/FBg…
CC	GO:0031674	I band	42	-0.632889	0.001126	0.0292011	0.0263119	3454	tags=62%, list=27%, signal=46%	FBgn0086708/FBgn0041096/FBgn0263846/FBgn0086355/FBgn0261565/FBgn0250906/FBgn0014863/FBgn0035917/FBgn0052311/FBgn0264489/FBgn0265487/FBgn0014869/FBgn0265356/FBgn0261836/FBgn0259209/FBgn0001091/FBgn0039897/FBgn0086906/FBgn0265991/FBgn0259219/FBgn0000667/FBgn0011286/FBgn0005666/FBgn0001229/FBgn0036044/FBgn0000047
CC	GO:0098800	inner mitochondrial membrane protein complex	56	-0.614696	0.000197766	0.00812808	0.00732387	3690	tags=61%, list=29%, signal=44%	FBgn0037310/FBgn0261439/FBgn0014028/FBgn0038018/FBgn0069923/FBgn0021906/FBgn0035299/FBgn0011227/FBgn0030215/FBgn0031108/FBgn0027785/FBgn0265265/FBgn0036345/FBgn0034973/FBgn0036830/FBgn0033861/FBgn0014391/FBgn0263033/FBgn0015031/FBgn0034877/FBgn0040651/FBgn0030292/FBgn0032365/FBgn0037860/FBgn0083167/FBgn0020371/FBgn0035124/FBgn0040871/FBgn0085736/FBgn0031164/FBgn0011211/FBgn0039029/FBgn0032971/FBg…
MF	GO:0022890	inorganic cation transmembrane transporter activity	263	-0.435124	0.000950861	0.025688	0.0231463	4289	tags=48%, list=33%, signal=33%	FBgn0259111/FBgn0051030/FBgn0000180/FBgn0028886/FBgn0262511/FBgn0038412/FBgn0259214/FBgn0263111/FBgn0013995/FBgn0039424/FBgn0026439/FBgn0262476/FBgn0037324/FBgn0038613/FBgn0031939/FBgn0026438/FBgn0064123/FBgn0000039/FBgn0032373/FBgn0032593/FBgn0043005/FBgn0005614/FBgn0033599/FBgn0028863/FBgn0020258/FBgn0262514/FBgn0036712/FBgn0259242/FBgn0039941/FBgn0039927/FBgn0010399/FBgn0038165/FBgn0261571/FBg…
MF	GO:0015318	inorganic molecular entity transmembrane transporter activity	417	-0.391583	0.00186492	0.0421694	0.037997	3806	tags=41%, list=29%, signal=30%	FBgn0031939/FBgn0026438/FBgn0064123/FBgn0000039/FBgn0032373/FBgn0032593/FBgn0043005/FBgn0005614/FBgn0033599/FBgn0031424/FBgn0028863/FBgn0035649/FBgn0031064/FBgn0020258/FBgn0262514/FBgn0259187/FBgn0040849/FBgn0036712/FBgn0259242/FBgn0034023/FBgn0039941/FBgn0039927/FBgn0033657/FBgn0264000/FBgn0037715/FBgn0010399/FBgn0036492/FBgn0038165/FBgn0261571/FBgn0051105/FBgn0001991/FBgn0041195/FBgn0050464/FBg…
MF	GO:0051787	misfolded protein binding	17	-0.821952	0.000149428	0.00652285	0.00587747	1455	tags=53%, list=11%, signal=47%	FBgn0001217/FBgn0013275/FBgn0013276/FBgn0001230/FBgn0001216/FBgn0013277/FBgn0013279/FBgn0051354/FBgn0013278
CC	GO:0005740	mitochondrial envelope	203	-0.477534	0.000202764	0.0081898	0.00737948	2753	tags=33%, list=21%, signal=27%	FBgn0035299/FBgn0011596/FBgn0031757/FBgn0011227/FBgn0030215/FBgn0031108/FBgn0027785/FBgn0265265/FBgn0025111/FBgn0036345/FBgn0037714/FBgn0029661/FBgn0034973/FBgn0033074/FBgn0034846/FBgn0036830/FBgn0038355/FBgn0033861/FBgn0014391/FBgn0263033/FBgn0015031/FBgn0052463/FBgn0034877/FBgn0030620/FBgn0052832/FBgn0040651/FBgn0033490/FBgn0030292/FBgn0031758/FBgn0260453/FBgn0032365/FBgn0051679/FBgn0037860/FBg…
CC	GO:0005743	mitochondrial inner membrane	140	-0.524493	6.42984e-05	0.00329846	0.0029721	2851	tags=39%, list=22%, signal=31%	FBgn0021906/FBgn0035299/FBgn0031757/FBgn0011227/FBgn0030215/FBgn0031108/FBgn0027785/FBgn0265265/FBgn0025111/FBgn0036345/FBgn0037714/FBgn0034973/FBgn0034846/FBgn0036830/FBgn0033861/FBgn0014391/FBgn0263033/FBgn0015031/FBgn0052463/FBgn0034877/FBgn0052832/FBgn0040651/FBgn0033490/FBgn0030292/FBgn0031758/FBgn0032365/FBgn0051679/FBgn0037860/FBgn0083167/FBgn0031728/FBgn0020371/FBgn0035124/FBgn0037970/FBg…
CC	GO:0031966	mitochondrial membrane	187	-0.490433	8.69995e-05	0.00413396	0.00372493	2753	tags=35%, list=21%, signal=28%	FBgn0035299/FBgn0011596/FBgn0031757/FBgn0011227/FBgn0030215/FBgn0031108/FBgn0027785/FBgn0265265/FBgn0025111/FBgn0036345/FBgn0037714/FBgn0029661/FBgn0034973/FBgn0033074/FBgn0034846/FBgn0036830/FBgn0038355/FBgn0033861/FBgn0014391/FBgn0263033/FBgn0015031/FBgn0052463/FBgn0034877/FBgn0030620/FBgn0052832/FBgn0040651/FBgn0033490/FBgn0030292/FBgn0031758/FBgn0260453/FBgn0032365/FBgn0051679/FBgn0037860/FBg…
BP	GO:0097250	mitochondrial respirasome assembly	3	-0.970077	0.00111395	0.0290495	0.0261753	179	tags=67%, list=1%, signal=66%	FBgn0030743/FBgn0085201
BP	GO:0006839	mitochondrial transport	90	-0.530947	0.00191377	0.0429712	0.0387195	2565	tags=31%, list=20%, signal=25%	FBgn0035078/FBgn0265265/FBgn0037714/FBgn0033074/FBgn0034846/FBgn0038355/FBgn0030620/FBgn0052832/FBgn0031758/FBgn0031728/FBgn0020371/FBgn0035124/FBgn0037970/FBgn0011244/FBgn0050412/FBgn0259198/FBgn0037828/FBgn0036204/FBgn0069354/FBgn0031164/FBgn0035568/FBgn0039029/FBgn0035567/FBgn0032525/FBgn0032971/FBgn0034835/FBgn0029964/FBgn0003360
BP	GO:0042303	molting cycle	89	-0.549277	0.000287687	0.0102633	0.00924779	639	tags=19%, list=5%, signal=18%	FBgn0003377/FBgn0020644/FBgn0003378/FBgn0003372/FBgn0005626/FBgn0002534/FBgn0263132/FBgn0000527/FBgn0264810/FBgn0260653/FBgn0038180/FBgn0003373/FBgn0261341/FBgn0004034/FBgn0035398/FBgn0020638/FBgn0031097
BP	GO:0007591	molting cycle, chitin-based cuticle	88	-0.55922	0.000257784	0.00953528	0.00859183	639	tags=19%, list=5%, signal=18%	FBgn0003377/FBgn0020644/FBgn0003378/FBgn0003372/FBgn0005626/FBgn0002534/FBgn0263132/FBgn0000527/FBgn0264810/FBgn0260653/FBgn0038180/FBgn0003373/FBgn0261341/FBgn0004034/FBgn0035398/FBgn0020638/FBgn0031097
BP	GO:0055001	muscle cell development	58	-0.668761	9.36589e-06	0.000620976	0.000559535	1001	tags=26%, list=8%, signal=24%	FBgn0086906/FBgn0265991/FBgn0053208/FBgn0000667/FBgn0283471/FBgn0004169/FBgn0003149/FBgn0005666/FBgn0004117/FBgn0053519/FBgn0264695/FBgn0002773/FBgn0036044/FBgn0000047/FBgn0005633
BP	GO:0042692	muscle cell differentiation	107	-0.507626	0.00172813	0.0393052	0.0354162	1001	tags=15%, list=8%, signal=14%	FBgn0086906/FBgn0000606/FBgn0265991/FBgn0053208/FBgn0000667/FBgn0283471/FBgn0004169/FBgn0003149/FBgn0005666/FBgn0004117/FBgn0053519/FBgn0264695/FBgn0002773/FBgn0036044/FBgn0000047/FBgn0005633
BP	GO:0006936	muscle contraction	29	-0.706604	0.000273857	0.00988645	0.00890826	596	tags=34%, list=5%, signal=33%	FBgn0033289/FBgn0283471/FBgn0011286/FBgn0003721/FBgn0004169/FBgn0004117/FBgn0053519/FBgn0264695/FBgn0002772/FBgn0005633
BP	GO:0003012	muscle system process	37	-0.677528	0.000213041	0.00845905	0.00762209	1097	tags=35%, list=8%, signal=32%	FBgn0033289/FBgn0266084/FBgn0030357/FBgn0283471/FBgn0011286/FBgn0003721/FBgn0004169/FBgn0004117/FBgn0053519/FBgn0264695/FBgn0002772/FBgn0002773/FBgn0005633
BP	GO:0071689	muscle thin filament assembly	5	-0.938728	0.000647938	0.0192954	0.0173862	364	tags=60%, list=3%, signal=58%	FBgn0005666/FBgn0264695/FBgn0000047
CC	GO:0030016	myofibril	63	-0.646189	9.19737e-05	0.00430927	0.0038829	3467	tags=67%, list=27%, signal=49%	FBgn0026059/FBgn0086708/FBgn0041096/FBgn0041097/FBgn0051374/FBgn0263846/FBgn0086355/FBgn0261565/FBgn0250906/FBgn0025391/FBgn0038294/FBgn0014863/FBgn0035917/FBgn0052311/FBgn0264489/FBgn0265487/FBgn0014869/FBgn0265356/FBgn0261836/FBgn0023540/FBgn0035384/FBgn0259209/FBgn0001091/FBgn0039897/FBgn0086906/FBgn0265991/FBgn0031692/FBgn0259219/FBgn0000667/FBgn0283471/FBgn0011286/FBgn0003721/FBgn0004169/FBg…
BP	GO:0030239	myofibril assembly	46	-0.71337	3.26189e-06	0.000243773	0.000219653	1001	tags=33%, list=8%, signal=30%	FBgn0086906/FBgn0265991/FBgn0053208/FBgn0000667/FBgn0283471/FBgn0004169/FBgn0003149/FBgn0005666/FBgn0004117/FBgn0053519/FBgn0264695/FBgn0002773/FBgn0036044/FBgn0000047/FBgn0005633
CC	GO:0036379	myofilament	12	-0.869038	9.61545e-05	0.00447532	0.00403252	1001	tags=67%, list=8%, signal=62%	FBgn0086906/FBgn0031692/FBgn0283471/FBgn0004169/FBgn0003149/FBgn0264695/FBgn0000047/FBgn0005633
BP	GO:0031034	myosin filament assembly	8	-0.906255	0.000117989	0.00531554	0.00478961	238	tags=25%, list=2%, signal=25%	FBgn0264695/FBgn0005633
BP	GO:0031033	myosin filament organization	14	-0.843334	0.000239327	0.00919122	0.00828181	238	tags=14%, list=2%, signal=14%	FBgn0264695/FBgn0005633
CC	GO:0019866	organelle inner membrane	149	-0.484421	0.000913837	0.0250877	0.0226054	2851	tags=37%, list=22%, signal=29%	FBgn0021906/FBgn0035299/FBgn0031757/FBgn0011227/FBgn0030215/FBgn0031108/FBgn0027785/FBgn0265265/FBgn0025111/FBgn0036345/FBgn0037714/FBgn0034973/FBgn0034846/FBgn0036830/FBgn0033861/FBgn0014391/FBgn0263033/FBgn0015031/FBgn0052463/FBgn0034877/FBgn0052832/FBgn0040651/FBgn0033490/FBgn0030292/FBgn0031758/FBgn0032365/FBgn0051679/FBgn0037860/FBgn0083167/FBgn0031728/FBgn0020371/FBgn0035124/FBgn0037970/FBg…
BP	GO:0035079	polytene chromosome puffing	10	-0.801978	0.00226895	0.0486163	0.0438061	971	tags=60%, list=8%, signal=56%	FBgn0013275/FBgn0013276/FBgn0013277/FBgn0013279/FBgn0051354/FBgn0013278
MF	GO:0044183	protein folding chaperone	13	-0.846416	8.46901e-05	0.00407673	0.00367337	1455	tags=69%, list=11%, signal=62%	FBgn0001217/FBgn0013275/FBgn0013276/FBgn0001230/FBgn0001216/FBgn0013277/FBgn0013279/FBgn0051354/FBgn0013278
CC	GO:0005956	protein kinase CK2 complex	18	-0.862492	1.63314e-06	0.000138286	0.000124603	587	tags=78%, list=5%, signal=74%	FBgn0015300/FBgn0053236/FBgn0044817/FBgn0053243/FBgn0053237/FBgn0053242/FBgn0053245/FBgn0053238/FBgn0053241/FBgn0053246/FBgn0053240/FBgn0053239/FBgn0053244/FBgn0259817
BP	GO:0042026	protein refolding	23	-0.720889	0.00133619	0.0330661	0.0297945	1975	tags=61%, list=15%, signal=52%	FBgn0001226/FBgn0031728/FBgn0001217/FBgn0011244/FBgn0013275/FBgn0013276/FBgn0032525/FBgn0001230/FBgn0035817/FBgn0001216/FBgn0013277/FBgn0013279/FBgn0051354/FBgn0013278
BP	GO:0035303	regulation of dephosphorylation	35	-0.657662	0.00144593	0.035268	0.0317785	937	tags=54%, list=7%, signal=50%	FBgn0025642/FBgn0051467/FBgn0051391/FBgn0053247/FBgn0261624/FBgn0069938/FBgn0037826/FBgn0032632/FBgn0053236/FBgn0053243/FBgn0053237/FBgn0053242/FBgn0053245/FBgn0053238/FBgn0053241/FBgn0053246/FBgn0053240/FBgn0053239/FBgn0053244
BP	GO:0016476	regulation of embryonic cell shape	26	-0.682889	0.00115067	0.0297312	0.0267895	689	tags=23%, list=5%, signal=22%	FBgn0039851/FBgn0039704/FBgn0002577/FBgn0039852/FBgn0066365/FBgn0036985
BP	GO:0010921	regulation of phosphatase activity	28	-0.715783	0.0004463	0.0148654	0.0133946	937	tags=46%, list=7%, signal=43%	FBgn0037826/FBgn0032632/FBgn0053236/FBgn0053243/FBgn0053237/FBgn0053242/FBgn0053245/FBgn0053238/FBgn0053241/FBgn0053246/FBgn0053240/FBgn0053239/FBgn0053244
BP	GO:0043666	regulation of phosphoprotein phosphatase activity	22	-0.799045	1.98839e-05	0.00122583	0.00110454	889	tags=55%, list=7%, signal=51%	FBgn0032632/FBgn0053236/FBgn0053243/FBgn0053237/FBgn0053242/FBgn0053245/FBgn0053238/FBgn0053241/FBgn0053246/FBgn0053240/FBgn0053239/FBgn0053244
BP	GO:0035304	regulation of protein dephosphorylation	28	-0.727204	0.000301685	0.0106545	0.00960031	889	tags=54%, list=7%, signal=50%	FBgn0053247/FBgn0261624/FBgn0069938/FBgn0032632/FBgn0053236/FBgn0053243/FBgn0053237/FBgn0053242/FBgn0053245/FBgn0053238/FBgn0053241/FBgn0053246/FBgn0053240/FBgn0053239/FBgn0053244
BP	GO:0080163	regulation of protein serine/threonine phosphatase activity	12	-0.921804	1.03589e-06	9.10026e-05	8.19986e-05	587	tags=92%, list=5%, signal=88%	FBgn0053236/FBgn0053243/FBgn0053237/FBgn0053242/FBgn0053245/FBgn0053238/FBgn0053241/FBgn0053246/FBgn0053240/FBgn0053239/FBgn0053244
BP	GO:0035151	regulation of tube size, open tracheal system	47	-0.588165	0.00200386	0.0444263	0.0400307	424	tags=23%, list=3%, signal=23%	FBgn0034408/FBgn0015777/FBgn0259211/FBgn0284247/FBgn0000658/FBgn0001075/FBgn0260653/FBgn0026077/FBgn0261341/FBgn0031097/FBgn0001311
MF	GO:0000979	RNA polymerase II core promoter sequence-specific DNA binding	14	-0.812918	0.000631539	0.0190492	0.0171644	922	tags=50%, list=7%, signal=46%	FBgn0052603/FBgn0085234/FBgn0051626/FBgn0030541/FBgn0030186/FBgn0035552/FBgn0030539
CC	GO:0030017	sarcomere	59	-0.65479	3.28564e-05	0.00181823	0.00163833	3467	tags=68%, list=27%, signal=50%	FBgn0026059/FBgn0086708/FBgn0041096/FBgn0041097/FBgn0051374/FBgn0263846/FBgn0086355/FBgn0261565/FBgn0250906/FBgn0038294/FBgn0014863/FBgn0035917/FBgn0052311/FBgn0264489/FBgn0265487/FBgn0014869/FBgn0265356/FBgn0261836/FBgn0023540/FBgn0035384/FBgn0259209/FBgn0001091/FBgn0039897/FBgn0086906/FBgn0265991/FBgn0031692/FBgn0259219/FBgn0000667/FBgn0283471/FBgn0011286/FBgn0003721/FBgn0004169/FBgn0003149/FBg…
BP	GO:0045214	sarcomere organization	35	-0.66429	0.000957232	0.025688	0.0231463	1001	tags=29%, list=8%, signal=26%	FBgn0086906/FBgn0053208/FBgn0000667/FBgn0283471/FBgn0004169/FBgn0005666/FBgn0004117/FBgn0053519/FBgn0264695/FBgn0005633
BP	GO:0030241	skeletal muscle myosin thick filament assembly	3	-0.975601	0.000570187	0.0179698	0.0161919	238	tags=67%, list=2%, signal=65%	FBgn0264695/FBgn0005633
BP	GO:0014866	skeletal myofibril assembly	8	-0.919266	6.04438e-05	0.00317014	0.00285648	664	tags=62%, list=5%, signal=59%	FBgn0053208/FBgn0004169/FBgn0264695/FBgn0000047/FBgn0005633
BP	GO:0055002	striated muscle cell development	57	-0.669019	5.71089e-06	0.000393492	0.000354559	1001	tags=26%, list=8%, signal=24%	FBgn0086906/FBgn0265991/FBgn0053208/FBgn0000667/FBgn0283471/FBgn0004169/FBgn0003149/FBgn0005666/FBgn0004117/FBgn0053519/FBgn0264695/FBgn0002773/FBgn0036044/FBgn0000047/FBgn0005633
BP	GO:0051146	striated muscle cell differentiation	92	-0.548691	0.00026088	0.00959931	0.00864953	1001	tags=17%, list=8%, signal=16%	FBgn0086906/FBgn0000606/FBgn0265991/FBgn0053208/FBgn0000667/FBgn0283471/FBgn0004169/FBgn0003149/FBgn0005666/FBgn0004117/FBgn0053519/FBgn0264695/FBgn0002773/FBgn0036044/FBgn0000047/FBgn0005633
BP	GO:0071688	striated muscle myosin thick filament assembly	3	-0.975601	0.000570187	0.0179698	0.0161919	238	tags=67%, list=2%, signal=65%	FBgn0264695/FBgn0005633
CC	GO:0005865	striated muscle thin filament	7	-0.888662	0.00093537	0.0254798	0.0229587	685	tags=57%, list=5%, signal=54%	FBgn0031692/FBgn0283471/FBgn0004169/FBgn0000047
MF	GO:0005214	structural constituent of chitin-based cuticle	130	-0.847868	1e-10	2.19625e-08	1.97895e-08	718	tags=62%, list=6%, signal=59%	FBgn0037067/FBgn0033603/FBgn0039435/FBgn0034499/FBgn0033600/FBgn0020644/FBgn0020643/FBgn0004778/FBgn0036618/FBgn0029170/FBgn0020642/FBgn0036879/FBgn0042119/FBgn0035875/FBgn0033602/FBgn0039448/FBgn0036109/FBgn0002577/FBgn0031467/FBgn0032125/FBgn0030398/FBgn0033601/FBgn0035510/FBgn0036878/FBgn0004779/FBgn0039469/FBgn0020639/FBgn0035280/FBgn0033725/FBgn0066365/FBgn0050045/FBgn0004780/FBgn0050042/FBg…
MF	GO:0008010	structural constituent of chitin-based larval cuticle	99	-0.840045	1e-10	2.19625e-08	1.97895e-08	718	tags=63%, list=6%, signal=60%	FBgn0037067/FBgn0033603/FBgn0034499/FBgn0033600/FBgn0020644/FBgn0020643/FBgn0004778/FBgn0036618/FBgn0020642/FBgn0036879/FBgn0042119/FBgn0035875/FBgn0033602/FBgn0036109/FBgn0031467/FBgn0032125/FBgn0030398/FBgn0033601/FBgn0035510/FBgn0036878/FBgn0004779/FBgn0020639/FBgn0035280/FBgn0033725/FBgn0050045/FBgn0004780/FBgn0050042/FBgn0033730/FBgn0037068/FBgn0002534/FBgn0036881/FBgn0051876/FBgn0033729/FBg…
MF	GO:0042302	structural constituent of cuticle	137	-0.846449	1e-10	2.19625e-08	1.97895e-08	718	tags=61%, list=6%, signal=59%	FBgn0037067/FBgn0033603/FBgn0039435/FBgn0034499/FBgn0033600/FBgn0020644/FBgn0020643/FBgn0004778/FBgn0036618/FBgn0029170/FBgn0020642/FBgn0036879/FBgn0042119/FBgn0035875/FBgn0033602/FBgn0039448/FBgn0036109/FBgn0038405/FBgn0002577/FBgn0031467/FBgn0032125/FBgn0030398/FBgn0033601/FBgn0035510/FBgn0036878/FBgn0004779/FBgn0039469/FBgn0020639/FBgn0035280/FBgn0033725/FBgn0066365/FBgn0050045/FBgn0030493/FBg…
CC	GO:0099512	supramolecular fiber	183	-0.45932	0.00158139	0.0369235	0.0332702	3484	tags=39%, list=27%, signal=29%	FBgn0000256/FBgn0026059/FBgn0086708/FBgn0003885/FBgn0041096/FBgn0029881/FBgn0041097/FBgn0039925/FBgn0051374/FBgn0263846/FBgn0086355/FBgn0261565/FBgn0250906/FBgn0050069/FBgn0025391/FBgn0032368/FBgn0038294/FBgn0030191/FBgn0038598/FBgn0014863/FBgn0035917/FBgn0052311/FBgn0264489/FBgn0265487/FBgn0014869/FBgn0013733/FBgn0265356/FBgn0261836/FBgn0037375/FBgn0030691/FBgn0034827/FBgn0034824/FBgn0023540/FBg…
CC	GO:0099081	supramolecular polymer	185	-0.470644	0.000805497	0.0229429	0.0206729	1994	tags=39%, list=15%, signal=34%	FBgn0000256/FBgn0026059/FBgn0086708/FBgn0003885/FBgn0041096/FBgn0029881/FBgn0041097/FBgn0039925/FBgn0051374/FBgn0263846/FBgn0086355/FBgn0261565/FBgn0250906/FBgn0050069/FBgn0025391/FBgn0032368/FBgn0038294/FBgn0030191/FBgn0038598/FBgn0014863/FBgn0035917/FBgn0052311/FBgn0264489/FBgn0265487/FBgn0014869/FBgn0013733/FBgn0265356/FBgn0261836/FBgn0037375/FBgn0030691/FBgn0034827/FBgn0034824/FBgn0023540/FBg…
CC	GO:0030018	Z disc	41	-0.631206	0.00108705	0.0288293	0.0259769	3454	tags=61%, list=27%, signal=45%	FBgn0086708/FBgn0041096/FBgn0263846/FBgn0086355/FBgn0250906/FBgn0014863/FBgn0035917/FBgn0052311/FBgn0264489/FBgn0265487/FBgn0014869/FBgn0265356/FBgn0261836/FBgn0259209/FBgn0001091/FBgn0039897/FBgn0086906/FBgn0265991/FBgn0259219/FBgn0000667/FBgn0011286/FBgn0005666/FBgn0001229/FBgn0036044/FBgn0000047
INT (compared with NINT)
ONTOLOGY	ID	Description	setSize	enrichmentScore	Pvalue	P.adjust	qvalues	rank	leading_edge	core_enrichment
MF	GO:0043138	3'-5' DNA helicase activity	19	-0.682826	0.00124323	0.0353462	0.0320038	2585	tags=68%, list=20%, signal=55%	FBgn0027375/FBgn0086613/FBgn0002906/FBgn0025815/FBgn0261976/FBgn0039403/FBgn0040290/FBgn0015929/FBgn0014861/FBgn0017577/FBgn0284442/FBgn0020633/FBgn0030877
MF	GO:0004558	alpha-1,4-glucosidase activity	10	-0.874651	5.6501e-05	0.00329307	0.00298167	1164	tags=80%, list=9%, signal=73%	FBgn0002569/FBgn0033294/FBgn0032381/FBgn0033297/FBgn0032382/FBgn0002570/FBgn0033296/FBgn0050360
MF	GO:0090599	alpha-glucosidase activity	11	-0.81902	0.000351107	0.0138238	0.0125166	1164	tags=82%, list=9%, signal=74%	FBgn0034618/FBgn0002569/FBgn0033294/FBgn0032381/FBgn0033297/FBgn0032382/FBgn0002570/FBgn0033296/FBgn0050360
BP	GO:0019731	antibacterial humoral response	50	-0.664425	1.24834e-07	1.43129e-05	1.29595e-05	1288	tags=36%, list=10%, signal=32%	FBgn0035977/FBgn0085424/FBgn0014018/FBgn0039102/FBgn0043575/FBgn0003495/FBgn0283461/FBgn0010385/FBgn0262357/FBgn0030310/FBgn0000277/FBgn0041581/FBgn0000278/FBgn0000279/FBgn0041579/FBgn0014865/FBgn0010388/FBgn0012042
BP	GO:0019732	antifungal humoral response	15	-0.783751	6.7928e-05	0.00392635	0.00355507	1117	tags=53%, list=9%, signal=49%	FBgn0010441/FBgn0040321/FBgn0014018/FBgn0039102/FBgn0003495/FBgn0262473/FBgn0283461/FBgn0014865
BP	GO:0019730	antimicrobial humoral response	88	-0.552617	2.93644e-08	3.875e-06	3.50857e-06	1288	tags=26%, list=10%, signal=24%	FBgn0035977/FBgn0085424/FBgn0010441/FBgn0040321/FBgn0014018/FBgn0039102/FBgn0043575/FBgn0003495/FBgn0262473/FBgn0283461/FBgn0010385/FBgn0033388/FBgn0262357/FBgn0030310/FBgn0053542/FBgn0000277/FBgn0041581/FBgn0000278/FBgn0000279/FBgn0041579/FBgn0014865/FBgn0010388/FBgn0012042
BP	GO:0019439	aromatic compound catabolic process	154	-0.366424	0.000226602	0.0102248	0.00925796	4074	tags=50%, list=32%, signal=34%	FBgn0011837/FBgn0283682/FBgn0033690/FBgn0026737/FBgn0039464/FBgn0261067/FBgn0284256/FBgn0003015/FBgn0022942/FBgn0037697/FBgn0037372/FBgn0034225/FBgn0261436/FBgn0036916/FBgn0019890/FBgn0036621/FBgn0028380/FBgn0027784/FBgn0267790/FBgn0000146/FBgn0051992/FBgn0250837/FBgn0035964/FBgn0086706/FBgn0263757/FBgn0030049/FBgn0010406/FBgn0039117/FBgn0041164/FBgn0050105/FBgn0000075/FBgn0028471/FBgn0032296/FBg…
MF	GO:0016887	ATPase activity	252	-0.335832	2.59321e-05	0.00167934	0.00152054	3566	tags=49%, list=28%, signal=36%	FBgn0032154/FBgn0011606/FBgn0030196/FBgn0002948/FBgn0016983/FBgn0013563/FBgn0000241/FBgn0035244/FBgn0086706/FBgn0022787/FBgn0036888/FBgn0039117/FBgn0032244/FBgn0030803/FBgn0041164/FBgn0001330/FBgn0030321/FBgn0262519/FBgn0011225/FBgn0263316/FBgn0040208/FBgn0001565/FBgn0030268/FBgn0021995/FBgn0086130/FBgn0024191/FBgn0260985/FBgn0035357/FBgn0000541/FBgn0001308/FBgn0032243/FBgn0250786/FBgn0266581/FBg…
CC	GO:1904949	ATPase complex	51	-0.577417	2.52664e-05	0.00165152	0.00149535	4316	tags=80%, list=34%, signal=53%	FBgn0032348/FBgn0033019/FBgn0261885/FBgn0010762/FBgn0027951/FBgn0283469/FBgn0000042/FBgn0002521/FBgn0020496/FBgn0011604/FBgn0052202/FBgn0033015/FBgn0032244/FBgn0262519/FBgn0087008/FBgn0260985/FBgn0027950/FBgn0035357/FBgn0000541/FBgn0000043/FBgn0042085/FBgn0043002/FBgn0026577/FBgn0043001/FBgn0011715/FBgn0086613/FBgn0002783/FBgn0000212/FBgn0034537/FBgn0027503/FBgn0263832/FBgn0033566/FBgn0030502/FBg…
BP	GO:0007298	border follicle cell migration	108	-0.393976	0.000840481	0.0268417	0.0243035	3962	tags=50%, list=31%, signal=35%	FBgn0000546/FBgn0087007/FBgn0014380/FBgn0263987/FBgn0015279/FBgn0040068/FBgn0015754/FBgn0027598/FBgn0261797/FBgn0283499/FBgn0015513/FBgn0085443/FBgn0011726/FBgn0015286/FBgn0003391/FBgn0011225/FBgn0026192/FBgn0003255/FBgn0265434/FBgn0032006/FBgn0003416/FBgn0016917/FBgn0032409/FBgn0243512/FBgn0011570/FBgn0015477/FBgn0261456/FBgn0000578/FBgn0266674/FBgn0025866/FBgn0243511/FBgn0266671/FBgn0015838/FBg…
BP	GO:0046395	carboxylic acid catabolic process	78	-0.423336	0.00118128	0.0344245	0.0311692	2487	tags=35%, list=19%, signal=28%	FBgn0028479/FBgn0286783/FBgn0033761/FBgn0038742/FBgn0029969/FBgn0035203/FBgn0039094/FBgn0035065/FBgn0023535/FBgn0033543/FBgn0039349/FBgn0040064/FBgn0001125/FBgn0040336/FBgn0014031/FBgn0031824/FBgn0037999/FBgn0036997/FBgn0040211/FBgn0001208/FBgn0034364/FBgn0029924/FBgn0003965/FBgn0032287/FBgn0036208/FBgn0040349/FBgn0037801
MF	GO:0140097	catalytic activity, acting on DNA	102	-0.558075	4.72827e-09	7.5158e-07	6.80509e-07	2718	tags=62%, list=21%, signal=49%	FBgn0000477/FBgn0261530/FBgn0261258/FBgn0040347/FBgn0027375/FBgn0004924/FBgn0086613/FBgn0002906/FBgn0029977/FBgn0034246/FBgn0036831/FBgn0025815/FBgn0028434/FBgn0260817/FBgn0261976/FBgn0037338/FBgn0027864/FBgn0037554/FBgn0003480/FBgn0003227/FBgn0035150/FBgn0002887/FBgn0015553/FBgn0026015/FBgn0032907/FBgn0263831/FBgn0025832/FBgn0039403/FBgn0003479/FBgn0002989/FBgn0037141/FBgn0002707/FBgn0039227/FBg…
MF	GO:0140098	catalytic activity, acting on RNA	178	-0.401374	1.7943e-06	0.000156866	0.000142033	4331	tags=54%, list=34%, signal=37%	FBgn0027602/FBgn0036889/FBgn0010220/FBgn0004463/FBgn0026309/FBgn0024804/FBgn0036754/FBgn0037368/FBgn0031238/FBgn0033690/FBgn0030720/FBgn0015075/FBgn0032819/FBgn0025629/FBgn0037435/FBgn0021765/FBgn0037021/FBgn0002774/FBgn0037561/FBgn0085224/FBgn0029714/FBgn0029664/FBgn0035537/FBgn0019938/FBgn0039627/FBgn0026566/FBgn0016762/FBgn0263757/FBgn0010406/FBgn0039117/FBgn0001565/FBgn0021995/FBgn0024191/FBg…
CC	GO:0071013	catalytic step 2 spliceosome	109	-0.478988	2.98878e-06	0.000248851	0.000225319	4424	tags=64%, list=35%, signal=42%	FBgn0283477/FBgn0036964/FBgn0262601/FBgn0285954/FBgn0038927/FBgn0037583/FBgn0261119/FBgn0035141/FBgn0004587/FBgn0022942/FBgn0040235/FBgn0037466/FBgn0031229/FBgn0034000/FBgn0039581/FBgn0027587/FBgn0033210/FBgn0010774/FBgn0051368/FBgn0001491/FBgn0000146/FBgn0030625/FBgn0265574/FBgn0039558/FBgn0037342/FBgn0039566/FBgn0002736/FBgn0033688/FBgn0023506/FBgn0038666/FBgn0035027/FBgn0024191/FBgn0030474/FBg…
CC	GO:0005938	cell cortex	167	-0.394169	8.09148e-06	0.000615128	0.000556961	3956	tags=51%, list=31%, signal=36%	FBgn0266667/FBgn0003015/FBgn0025864/FBgn0010341/FBgn0032633/FBgn0067864/FBgn0031090/FBgn0043010/FBgn0030955/FBgn0002973/FBgn0015754/FBgn0000152/FBgn0028717/FBgn0032859/FBgn0027598/FBgn0266668/FBgn0261797/FBgn0259212/FBgn0286070/FBgn0284421/FBgn0000083/FBgn0085443/FBgn0011726/FBgn0025742/FBgn0002121/FBgn0003391/FBgn0034372/FBgn0011225/FBgn0033539/FBgn0026192/FBgn0040208/FBgn0025802/FBgn0030018/FBg…
BP	GO:0000075	cell cycle checkpoint	60	-0.483706	0.000702698	0.0229657	0.0207941	3401	tags=60%, list=27%, signal=44%	FBgn0030694/FBgn0044324/FBgn0041164/FBgn0031094/FBgn0019990/FBgn0045035/FBgn0025808/FBgn0260985/FBgn0037660/FBgn0035249/FBgn0261530/FBgn0040347/FBgn0013756/FBgn0039271/FBgn0050169/FBgn0010269/FBgn0014340/FBgn0051453/FBgn0002901/FBgn0261278/FBgn0263855/FBgn0019686/FBgn0020270/FBgn0038827/FBgn0284220/FBgn0032698/FBgn0004643/FBgn0003268/FBgn0002878/FBgn0038118/FBgn0004367/FBgn0061476/FBgn0026778/FBg…
BP	GO:0044786	cell cycle DNA replication	33	-0.71466	1.68119e-06	0.000148839	0.000134764	2304	tags=79%, list=18%, signal=65%	FBgn0000307/FBgn0003502/FBgn0041171/FBgn0039271/FBgn0025355/FBgn0025815/FBgn0015799/FBgn0034878/FBgn0003479/FBgn0283467/FBgn0024371/FBgn0015664/FBgn0015929/FBgn0051612/FBgn0032929/FBgn0010316/FBgn0259113/FBgn0003023/FBgn0014861/FBgn0030054/FBgn0017577/FBgn0284442/FBgn0020633/FBgn0000996/FBgn0033890/FBgn0086695
BP	GO:0044843	cell cycle G1/S phase transition	31	-0.612858	0.000575612	0.0199299	0.0180452	2683	tags=52%, list=21%, signal=41%	FBgn0003139/FBgn0004837/FBgn0011648/FBgn0002783/FBgn0000212/FBgn0001965/FBgn0261976/FBgn0015799/FBgn0015618/FBgn0039403/FBgn0024371/FBgn0003444/FBgn0010316/FBgn0010315/FBgn0010382/FBgn0038390
BP	GO:0044770	cell cycle phase transition	115	-0.493524	3.25665e-07	3.45107e-05	3.12473e-05	3125	tags=53%, list=24%, signal=40%	FBgn0029879/FBgn0041147/FBgn0032863/FBgn0045035/FBgn0025808/FBgn0037660/FBgn0000307/FBgn0243512/FBgn0261530/FBgn0003139/FBgn0004837/FBgn0013756/FBgn0035294/FBgn0011648/FBgn0002783/FBgn0041171/FBgn0000212/FBgn0039271/FBgn0001965/FBgn0039554/FBgn0031549/FBgn0000405/FBgn0002673/FBgn0261976/FBgn0015799/FBgn0015618/FBgn0010269/FBgn0030788/FBgn0002901/FBgn0052707/FBgn0040233/FBgn0040298/FBgn0039403/FBg…
BP	GO:0051301	cell division	245	-0.315815	0.000160309	0.00792884	0.00717907	3634	tags=45%, list=28%, signal=33%	FBgn0260942/FBgn0027598/FBgn0266668/FBgn0261797/FBgn0025781/FBgn0032848/FBgn0011606/FBgn0025820/FBgn0262560/FBgn0283499/FBgn0013563/FBgn0266717/FBgn0051040/FBgn0023508/FBgn0003124/FBgn0011726/FBgn0037265/FBgn0015772/FBgn0002121/FBgn0002932/FBgn0037019/FBgn0003391/FBgn0024689/FBgn0264855/FBgn0011225/FBgn0026192/FBgn0029879/FBgn0030242/FBgn0265434/FBgn0032863/FBgn0259876/FBgn0265101/FBgn0011674/FBg…
BP	GO:0044270	cellular nitrogen compound catabolic process	149	-0.3609	0.000137975	0.00709558	0.00642461	4252	tags=52%, list=33%, signal=35%	FBgn0002716/FBgn0029992/FBgn0037513/FBgn0031484/FBgn0034988/FBgn0011837/FBgn0283682/FBgn0033690/FBgn0026737/FBgn0039464/FBgn0261067/FBgn0284256/FBgn0003015/FBgn0022942/FBgn0037372/FBgn0034225/FBgn0261436/FBgn0036916/FBgn0019890/FBgn0036621/FBgn0028380/FBgn0027784/FBgn0267790/FBgn0000146/FBgn0051992/FBgn0250837/FBgn0086706/FBgn0023537/FBgn0263757/FBgn0030049/FBgn0010406/FBgn0039117/FBgn0041164/FBg…
BP	GO:0006974	cellular response to DNA damage stimulus	207	-0.53986	1e-10	2.11939e-08	1.91898e-08	3122	tags=61%, list=24%, signal=47%	FBgn0031094/FBgn0019990/FBgn0024956/FBgn0045035/FBgn0025808/FBgn0260985/FBgn0003082/FBgn0023143/FBgn0261109/FBgn0260012/FBgn0024555/FBgn0260987/FBgn0261019/FBgn0023216/FBgn0038854/FBgn0265003/FBgn0261530/FBgn0266282/FBgn0261456/FBgn0261258/FBgn0040347/FBgn0027375/FBgn0043002/FBgn0024887/FBgn0024912/FBgn0033354/FBgn0035996/FBgn0086613/FBgn0002906/FBgn0029977/FBgn0003612/FBgn0037897/FBgn0004832/FBg…
BP	GO:0034508	centromere complex assembly	13	-0.71419	0.00192283	0.0477567	0.0432407	2839	tags=85%, list=22%, signal=66%	FBgn0038478/FBgn0263755/FBgn0043002/FBgn0033845/FBgn0037025/FBgn0002872/FBgn0037624/FBgn0036815/FBgn0040477/FBgn0003598/FBgn0266916
BP	GO:0007304	chorion-containing eggshell formation	115	-0.446331	1.23469e-05	0.000899522	0.000814461	2273	tags=42%, list=18%, signal=35%	FBgn0023509/FBgn0034430/FBgn0003205/FBgn0005655/FBgn0040207/FBgn0025815/FBgn0000356/FBgn0015799/FBgn0283442/FBgn0016034/FBgn0004811/FBgn0260962/FBgn0004400/FBgn0038011/FBgn0052602/FBgn0026238/FBgn0036690/FBgn0002989/FBgn0032126/FBgn0036938/FBgn0033081/FBgn0033846/FBgn0039227/FBgn0035694/FBgn0040290/FBgn0032311/FBgn0051661/FBgn0041252/FBgn0030438/FBgn0003483/FBgn0015270/FBgn0003482/FBgn0052774/FBg…
BP	GO:0097549	chromatin organization involved in negative regulation of transcription	120	-0.384175	0.00059074	0.0202531	0.0183379	3080	tags=46%, list=24%, signal=35%	FBgn0087008/FBgn0001197/FBgn0045035/FBgn0000662/FBgn0002775/FBgn0027499/FBgn0001308/FBgn0016917/FBgn0024491/FBgn0263755/FBgn0023216/FBgn0016053/FBgn0037607/FBgn0039338/FBgn0027537/FBgn0042085/FBgn0262166/FBgn0043002/FBgn0004872/FBgn0046214/FBgn0026577/FBgn0022786/FBgn0263144/FBgn0034217/FBgn0034246/FBgn0025355/FBgn0003330/FBgn0032475/FBgn0086908/FBgn0004050/FBgn0032391/FBgn0261573/FBgn0260397/FBg…
BP	GO:0034401	chromatin organization involved in regulation of transcription	126	-0.372924	0.000583104	0.0200898	0.0181901	3080	tags=45%, list=24%, signal=35%	FBgn0087008/FBgn0001197/FBgn0045035/FBgn0000662/FBgn0002775/FBgn0027499/FBgn0001308/FBgn0016917/FBgn0024491/FBgn0263755/FBgn0023216/FBgn0016053/FBgn0037607/FBgn0039338/FBgn0027537/FBgn0042085/FBgn0262166/FBgn0043002/FBgn0004872/FBgn0046214/FBgn0026577/FBgn0022786/FBgn0263144/FBgn0034217/FBgn0034246/FBgn0025355/FBgn0005386/FBgn0003330/FBgn0000139/FBgn0032475/FBgn0086908/FBgn0004050/FBgn0032391/FBg…
BP	GO:0006338	chromatin remodeling	113	-0.417138	9.24264e-05	0.0051304	0.00464525	3526	tags=52%, list=28%, signal=38%	FBgn0030625/FBgn0038478/FBgn0039165/FBgn0040066/FBgn0033233/FBgn0031759/FBgn0262519/FBgn0050390/FBgn0033341/FBgn0027499/FBgn0000541/FBgn0016917/FBgn0250786/FBgn0263755/FBgn0016053/FBgn0014189/FBgn0043002/FBgn0036004/FBgn0004872/FBgn0013756/FBgn0043001/FBgn0011715/FBgn0004924/FBgn0086613/FBgn0022786/FBgn0002783/FBgn0000212/FBgn0025355/FBgn0034537/FBgn0039654/FBgn0032157/FBgn0033566/FBgn0086908/FBg…
CC	GO:0010369	chromocenter	22	-0.643563	0.00139997	0.0382476	0.0346308	3080	tags=77%, list=24%, signal=59%	FBgn0087008/FBgn0001197/FBgn0002775/FBgn0263755/FBgn0039338/FBgn0004872/FBgn0046214/FBgn0034217/FBgn0035829/FBgn0086908/FBgn0030082/FBgn0030301/FBgn0039044/FBgn0003598/FBgn0015270/FBgn0015396/FBgn0050085
CC	GO:0098687	chromosomal region	168	-0.522904	1e-10	2.11939e-08	1.91898e-08	3618	tags=61%, list=28%, signal=44%	FBgn0039004/FBgn0261797/FBgn0010416/FBgn0025457/FBgn0038478/FBgn0003124/FBgn0001233/FBgn0044324/FBgn0263757/FBgn0037093/FBgn0023518/FBgn0030268/FBgn0031886/FBgn0259876/FBgn0284249/FBgn0265101/FBgn0024555/FBgn0250786/FBgn0039120/FBgn0260987/FBgn0261019/FBgn0263755/FBgn0259785/FBgn0261530/FBgn0039338/FBgn0002781/FBgn0046214/FBgn0026577/FBgn0262976/FBgn0033264/FBgn0003042/FBgn0004924/FBgn0038578/FBg…
BP	GO:0030261	chromosome condensation	52	-0.561403	4.92197e-05	0.00296761	0.00268698	3529	tags=73%, list=28%, signal=53%	FBgn0000146/FBgn0267398/FBgn0026401/FBgn0262519/FBgn0259876/FBgn0027950/FBgn0031977/FBgn0260399/FBgn0002781/FBgn0004924/FBgn0003612/FBgn0027889/FBgn0261976/FBgn0015271/FBgn0283442/FBgn0003480/FBgn0004374/FBgn0041186/FBgn0051989/FBgn0004655/FBgn0039250/FBgn0014127/FBgn0002989/FBgn0032929/FBgn0014269/FBgn0267351/FBgn0014861/FBgn0284220/FBgn0038252/FBgn0003483/FBgn0015270/FBgn0260991/FBgn0039680/FBg…
BP	GO:0050000	chromosome localization	26	-0.610055	0.00160936	0.0423152	0.0383137	3411	tags=77%, list=27%, signal=56%	FBgn0035725/FBgn0026326/FBgn0027259/FBgn0003124/FBgn0044324/FBgn0030268/FBgn0031886/FBgn0027537/FBgn0013756/FBgn0000405/FBgn0040233/FBgn0051658/FBgn0087021/FBgn0040232/FBgn0284220/FBgn0040477/FBgn0260991/FBgn0004379/FBgn0030500/FBgn0266916
BP	GO:0070192	chromosome organization involved in meiotic cell cycle	49	-0.604942	3.67911e-06	0.000295766	0.000267798	3529	tags=69%, list=28%, signal=50%	FBgn0000146/FBgn0267398/FBgn0026401/FBgn0031759/FBgn0045035/FBgn0260012/FBgn0260987/FBgn0031977/FBgn0003502/FBgn0027537/FBgn0002781/FBgn0086251/FBgn0027889/FBgn0021761/FBgn0283442/FBgn0003480/FBgn0051989/FBgn0033921/FBgn0020616/FBgn0262733/FBgn0003479/FBgn0263855/FBgn0019686/FBgn0267351/FBgn0038827/FBgn0003483/FBgn0260991/FBgn0034098/FBgn0039680/FBgn0003482/FBgn0002899/FBgn0034728/FBgn0261266/FBg…
BP	GO:0007059	chromosome segregation	173	-0.514317	1e-10	2.11939e-08	1.91898e-08	3674	tags=65%, list=29%, signal=47%	FBgn0000152/FBgn0036039/FBgn0261797/FBgn0025781/FBgn0011606/FBgn0025457/FBgn0000146/FBgn0002948/FBgn0038478/FBgn0003124/FBgn0025742/FBgn0267398/FBgn0036389/FBgn0054001/FBgn0044324/FBgn0026401/FBgn0035627/FBgn0032244/FBgn0262519/FBgn0040208/FBgn0259685/FBgn0035766/FBgn0029879/FBgn0030242/FBgn0041147/FBgn0030268/FBgn0031886/FBgn0032863/FBgn0259876/FBgn0260985/FBgn0037660/FBgn0260012/FBgn0260987/FBg…
BP	GO:0051304	chromosome separation	52	-0.539693	0.000118892	0.00639637	0.00579151	3614	tags=67%, list=28%, signal=48%	FBgn0261797/FBgn0025781/FBgn0025457/FBgn0044324/FBgn0029879/FBgn0041147/FBgn0032863/FBgn0037660/FBgn0086384/FBgn0040347/FBgn0013756/FBgn0028525/FBgn0260639/FBgn0029977/FBgn0031549/FBgn0028434/FBgn0086350/FBgn0051989/FBgn0052707/FBgn0040233/FBgn0014127/FBgn0002707/FBgn0263855/FBgn0004391/FBgn0003087/FBgn0003545/FBgn0284220/FBgn0004643/FBgn0003268/FBgn0039680/FBgn0017577/FBgn0003701/FBgn0061476/FBg…
CC	GO:0000775	chromosome, centromeric region	76	-0.557502	1.61287e-06	0.000144621	0.000130945	4385	tags=78%, list=34%, signal=51%	FBgn0026427/FBgn0002715/FBgn0031696/FBgn0266598/FBgn0035725/FBgn0026326/FBgn0039923/FBgn0035640/FBgn0027259/FBgn0015754/FBgn0039004/FBgn0261797/FBgn0025457/FBgn0038478/FBgn0003124/FBgn0030268/FBgn0031886/FBgn0259876/FBgn0265101/FBgn0024555/FBgn0260987/FBgn0263755/FBgn0039338/FBgn0038578/FBgn0030208/FBgn0034217/FBgn0025355/FBgn0031549/FBgn0000405/FBgn0026400/FBgn0264291/FBgn0034495/FBgn0023177/FBg…
CC	GO:0000781	chromosome, telomeric region	23	-0.708952	0.000147538	0.00747739	0.00677031	2842	tags=83%, list=22%, signal=64%	FBgn0261019/FBgn0261530/FBgn0003612/FBgn0034217/FBgn0035829/FBgn0010328/FBgn0032906/FBgn0037338/FBgn0262524/FBgn0026257/FBgn0036815/FBgn0020270/FBgn0041627/FBgn0001206/FBgn0034728/FBgn0030170/FBgn0050085/FBgn0011774/FBgn0033389
BP	GO:0002066	columnar/cuboidal epithelial cell development	285	-0.388637	7.01857e-09	1.04442e-06	9.4566e-07	3275	tags=42%, list=26%, signal=32%	FBgn0015286/FBgn0003391/FBgn0041164/FBgn0264855/FBgn0011225/FBgn0026192/FBgn0030018/FBgn0003255/FBgn0265434/FBgn0032006/FBgn0003416/FBgn0000250/FBgn0023143/FBgn0267347/FBgn0001308/FBgn0003334/FBgn0016917/FBgn0000307/FBgn0032409/FBgn0243512/FBgn0011570/FBgn0015477/FBgn0261574/FBgn0261456/FBgn0020407/FBgn0000578/FBgn0015589/FBgn0266674/FBgn0025866/FBgn0243511/FBgn0266671/FBgn0015838/FBgn0011648/FBg…
CC	GO:0000793	condensed chromosome	58	-0.541079	2.72375e-05	0.00173181	0.00156805	1866	tags=45%, list=15%, signal=38%	FBgn0010269/FBgn0051989/FBgn0020616/FBgn0014127/FBgn0003479/FBgn0037025/FBgn0040283/FBgn0263855/FBgn0040232/FBgn0000283/FBgn0038827/FBgn0011659/FBgn0284220/FBgn0040477/FBgn0002638/FBgn0260991/FBgn0004643/FBgn0003268/FBgn0030500/FBgn0039680/FBgn0003482/FBgn0034728/FBgn0266916/FBgn0026778/FBgn0015391/FBgn0027783
CC	GO:0000779	condensed chromosome, centromeric region	21	-0.674958	0.00145398	0.0393229	0.0356044	1659	tags=52%, list=13%, signal=46%	FBgn0051989/FBgn0020616/FBgn0037025/FBgn0263855/FBgn0040232/FBgn0040477/FBgn0004643/FBgn0003268/FBgn0030500/FBgn0039680/FBgn0266916
BP	GO:0030866	cortical actin cytoskeleton organization	51	-0.48843	0.00160554	0.0423152	0.0383137	3689	tags=57%, list=29%, signal=41%	FBgn0015278/FBgn0032859/FBgn0260942/FBgn0266668/FBgn0051040/FBgn0023508/FBgn0003124/FBgn0011726/FBgn0025742/FBgn0002121/FBgn0024689/FBgn0025802/FBgn0259685/FBgn0284255/FBgn0011771/FBgn0016984/FBgn0038320/FBgn0011202/FBgn0264291/FBgn0026598/FBgn0020278/FBgn0039966/FBgn0266672/FBgn0003041/FBgn0030241/FBgn0011692/FBgn0001104/FBgn0261385/FBgn0002466
BP	GO:0016569	covalent chromatin modification	174	-0.368366	2.15075e-05	0.00143261	0.00129714	3637	tags=51%, list=28%, signal=37%	FBgn0036039/FBgn0030945/FBgn0051866/FBgn0031698/FBgn0040066/FBgn0038870/FBgn0267398/FBgn0260936/FBgn0033233/FBgn0000239/FBgn0031759/FBgn0028387/FBgn0050390/FBgn0025802/FBgn0023518/FBgn0035766/FBgn0020887/FBgn0045035/FBgn0033341/FBgn0002775/FBgn0027499/FBgn0051865/FBgn0000307/FBgn0263755/FBgn0023216/FBgn0016984/FBgn0034722/FBgn0036483/FBgn0030434/FBgn0262166/FBgn0010356/FBgn0043002/FBgn0036004/FBg…
BP	GO:0032506	cytokinetic process	39	-0.547565	0.00139569	0.0382476	0.0346308	3634	tags=56%, list=28%, signal=40%	FBgn0260942/FBgn0266668/FBgn0051040/FBgn0023508/FBgn0003124/FBgn0011726/FBgn0024689/FBgn0264855/FBgn0000405/FBgn0035295/FBgn0011202/FBgn0264291/FBgn0050372/FBgn0266672/FBgn0003041/FBgn0004143/FBgn0030241/FBgn0004643/FBgn0011692/FBgn0043854/FBgn0261385/FBgn0002466
CC	GO:0022626	cytosolic ribosome	168	-0.741283	1e-10	2.11939e-08	1.91898e-08	427	tags=39%, list=3%, signal=38%	FBgn0053357/FBgn0053358/FBgn0053359/FBgn0053360/FBgn0053362/FBgn0053368/FBgn0053370/FBgn0053373/FBgn0053374/FBgn0053376/FBgn0053377/FBgn0053379/FBgn0053380/FBgn0053381/FBgn0053382/FBgn0053383/FBgn0053384/FBgn0053385/FBgn0053386/FBgn0053387/FBgn0053388/FBgn0053392/FBgn0053394/FBgn0053395/FBgn0053396/FBgn0053397/FBgn0053403/FBgn0053404/FBgn0053413/FBgn0053414/FBgn0053415/FBgn0053417/FBgn0053421/FBg…
MF	GO:0003684	damaged DNA binding	23	-0.695778	0.000277555	0.0119117	0.0107853	2696	tags=83%, list=21%, signal=65%	FBgn0261530/FBgn0266282/FBgn0004832/FBgn0010173/FBgn0028434/FBgn0037338/FBgn0027864/FBgn0037554/FBgn0266421/FBgn0015546/FBgn0035150/FBgn0260962/FBgn0037141/FBgn0002707/FBgn0036486/FBgn0261850/FBgn0041627/FBgn0026751/FBgn0011774
BP	GO:0042742	defense response to bacterium	202	-0.489945	1e-10	2.11939e-08	1.91898e-08	1050	tags=19%, list=8%, signal=18%	FBgn0014018/FBgn0039102/FBgn0004593/FBgn0014033/FBgn0043575/FBgn0003495/FBgn0262473/FBgn0028936/FBgn0028543/FBgn0054003/FBgn0033593/FBgn0031055/FBgn0033304/FBgn0283461/FBgn0004594/FBgn0028542/FBgn0010385/FBgn0041182/FBgn0243514/FBgn0033388/FBgn0262357/FBgn0004430/FBgn0030310/FBgn0050098/FBgn0027929/FBgn0035806/FBgn0000277/FBgn0052185/FBgn0004431/FBgn0041581/FBgn0000278/FBgn0031701/FBgn0038530/FBg…
BP	GO:0050832	defense response to fungus	51	-0.501015	0.00100786	0.0306476	0.0277495	2537	tags=39%, list=20%, signal=32%	FBgn0052283/FBgn0003882/FBgn0051217/FBgn0025574/FBgn0267488/FBgn0260962/FBgn0020278/FBgn0037574/FBgn0001222/FBgn0028990/FBgn0010441/FBgn0040321/FBgn0014018/FBgn0039102/FBgn0003495/FBgn0262473/FBgn0015396/FBgn0283461/FBgn0052279/FBgn0014865
BP	GO:0050829	defense response to Gram-negative bacterium	107	-0.492686	4.47274e-07	4.669e-05	4.22749e-05	2332	tags=32%, list=18%, signal=26%	FBgn0034092/FBgn0003612/FBgn0004425/FBgn0028411/FBgn0000276/FBgn0041205/FBgn0010812/FBgn0038721/FBgn0026144/FBgn0032157/FBgn0033062/FBgn0003317/FBgn0031972/FBgn0037574/FBgn0013983/FBgn0043903/FBgn0014018/FBgn0039102/FBgn0014033/FBgn0043575/FBgn0003495/FBgn0033593/FBgn0283461/FBgn0041182/FBgn0004430/FBgn0035806/FBgn0000277/FBgn0052185/FBgn0004431/FBgn0000278/FBgn0000279/FBgn0014865/FBgn0010388/FBg…
BP	GO:0050830	defense response to Gram-positive bacterium	43	-0.770283	1e-10	2.11939e-08	1.91898e-08	806	tags=47%, list=6%, signal=44%	FBgn0003495/FBgn0262473/FBgn0033593/FBgn0010385/FBgn0243514/FBgn0030310/FBgn0050098/FBgn0035806/FBgn0000277/FBgn0052185/FBgn0041581/FBgn0000278/FBgn0031701/FBgn0038530/FBgn0000279/FBgn0034407/FBgn0041579/FBgn0014865/FBgn0010388/FBgn0012042
BP	GO:0006277	DNA amplification	17	-0.75545	0.000330545	0.0133677	0.0121037	2273	tags=82%, list=18%, signal=68%	FBgn0023509/FBgn0034430/FBgn0005655/FBgn0025815/FBgn0015799/FBgn0260962/FBgn0033081/FBgn0033846/FBgn0040290/FBgn0015270/FBgn0010382/FBgn0000996/FBgn0286788/FBgn0086695
BP	GO:0071897	DNA biosynthetic process	32	-0.744914	2.64956e-07	2.98888e-05	2.70624e-05	2363	tags=78%, list=19%, signal=64%	FBgn0002906/FBgn0023509/FBgn0034430/FBgn0005655/FBgn0025815/FBgn0010173/FBgn0050169/FBgn0015799/FBgn0037554/FBgn0035150/FBgn0260962/FBgn0015376/FBgn0002989/FBgn0037141/FBgn0283467/FBgn0033081/FBgn0033846/FBgn0040290/FBgn0015664/FBgn0015270/FBgn0010382/FBgn0034728/FBgn0000996/FBgn0286788/FBgn0086695
BP	GO:0042023	DNA endoreduplication	17	-0.71036	0.00198364	0.048952	0.044323	2779	tags=76%, list=22%, signal=60%	FBgn0003502/FBgn0041171/FBgn0025355/FBgn0015799/FBgn0034878/FBgn0024371/FBgn0015664/FBgn0032929/FBgn0003023/FBgn0030054/FBgn0017577/FBgn0000996/FBgn0033890
MF	GO:0003678	DNA helicase activity	33	-0.606677	0.000333627	0.0134103	0.0121422	3946	tags=79%, list=31%, signal=55%	FBgn0031655/FBgn0011604/FBgn0002774/FBgn0032154/FBgn0030196/FBgn0022787/FBgn0041164/FBgn0261530/FBgn0027375/FBgn0086613/FBgn0002906/FBgn0025815/FBgn0261976/FBgn0003227/FBgn0039403/FBgn0040290/FBgn0029798/FBgn0015929/FBgn0014861/FBgn0261850/FBgn0017577/FBgn0034728/FBgn0284442/FBgn0020633/FBgn0030877/FBgn0026876
BP	GO:0006259	DNA metabolic process	272	-0.546643	1e-10	2.11939e-08	1.91898e-08	3102	tags=61%, list=24%, signal=47%	FBgn0002736/FBgn0024956/FBgn0045035/FBgn0025808/FBgn0027508/FBgn0260985/FBgn0003082/FBgn0261109/FBgn0260012/FBgn0024555/FBgn0263198/FBgn0000307/FBgn0260987/FBgn0261019/FBgn0263755/FBgn0023216/FBgn0036833/FBgn0265003/FBgn0000477/FBgn0261530/FBgn0266282/FBgn0261258/FBgn0040347/FBgn0027375/FBgn0043002/FBgn0004872/FBgn0024912/FBgn0028525/FBgn0033354/FBgn0035996/FBgn0004924/FBgn0086613/FBgn0002906/FBg…
MF	GO:0034061	DNA polymerase activity	7	-0.851039	0.00168622	0.0438418	0.039696	1908	tags=100%, list=15%, signal=85%	FBgn0035150/FBgn0037141/FBgn0259113/FBgn0263600/FBgn0004406/FBgn0005696
BP	GO:0006310	DNA recombination	96	-0.62052	1e-10	2.11939e-08	1.91898e-08	2861	tags=68%, list=22%, signal=53%	FBgn0263198/FBgn0260987/FBgn0265003/FBgn0261530/FBgn0266282/FBgn0040347/FBgn0027375/FBgn0004872/FBgn0028525/FBgn0035996/FBgn0002906/FBgn0029977/FBgn0003612/FBgn0037897/FBgn0025815/FBgn0010173/FBgn0032906/FBgn0028434/FBgn0050169/FBgn0261976/FBgn0266421/FBgn0015546/FBgn0051453/FBgn0003480/FBgn0003227/FBgn0035150/FBgn0002901/FBgn0015553/FBgn0051989/FBgn0039403/FBgn0003479/FBgn0038767/FBgn0002989/FBg…
BP	GO:0006281	DNA repair	168	-0.564845	1e-10	2.11939e-08	1.91898e-08	3070	tags=63%, list=24%, signal=49%	FBgn0024956/FBgn0045035/FBgn0025808/FBgn0260985/FBgn0003082/FBgn0261109/FBgn0260012/FBgn0024555/FBgn0260987/FBgn0023216/FBgn0265003/FBgn0261530/FBgn0266282/FBgn0261258/FBgn0040347/FBgn0027375/FBgn0024912/FBgn0033354/FBgn0035996/FBgn0086613/FBgn0002906/FBgn0029977/FBgn0003612/FBgn0037897/FBgn0004832/FBgn0033929/FBgn0004913/FBgn0005655/FBgn0025815/FBgn0034537/FBgn0010173/FBgn0263968/FBgn0032906/FBg…
BP	GO:0006260	DNA replication	94	-0.667644	1e-10	2.11939e-08	1.91898e-08	2585	tags=71%, list=20%, signal=57%	FBgn0027375/FBgn0043002/FBgn0024887/FBgn0004924/FBgn0002906/FBgn0041171/FBgn0004913/FBgn0039271/FBgn0025355/FBgn0005655/FBgn0011762/FBgn0025815/FBgn0010173/FBgn0032906/FBgn0023514/FBgn0261976/FBgn0015271/FBgn0015799/FBgn0034878/FBgn0266421/FBgn0003227/FBgn0034495/FBgn0028700/FBgn0030871/FBgn0015376/FBgn0039403/FBgn0003479/FBgn0283467/FBgn0033081/FBgn0024371/FBgn0040290/FBgn0015664/FBgn0029798/FBg…
BP	GO:0006270	DNA replication initiation	22	-0.794825	7.24712e-07	6.8495e-05	6.2018e-05	2124	tags=86%, list=17%, signal=72%	FBgn0025815/FBgn0023514/FBgn0015271/FBgn0003227/FBgn0015929/FBgn0032929/FBgn0259113/FBgn0023180/FBgn0014861/FBgn0023181/FBgn0015270/FBgn0002878/FBgn0017577/FBgn0284442/FBgn0020633/FBgn0000996/FBgn0050085/FBgn0005696/FBgn0286788
MF	GO:0003688	DNA replication origin binding	14	-0.777302	0.000154886	0.00779332	0.00705636	2124	tags=86%, list=17%, signal=72%	FBgn0025815/FBgn0015271/FBgn0003227/FBgn0015929/FBgn0032929/FBgn0259113/FBgn0014861/FBgn0023181/FBgn0015270/FBgn0017577/FBgn0284442/FBgn0020633
MF	GO:0008094	DNA-dependent ATPase activity	56	-0.63911	1.16162e-07	1.35406e-05	1.22602e-05	2696	tags=80%, list=21%, signal=64%	FBgn0011604/FBgn0002774/FBgn0032154/FBgn0030196/FBgn0022787/FBgn0032244/FBgn0041164/FBgn0260985/FBgn0261530/FBgn0027375/FBgn0086613/FBgn0002906/FBgn0000212/FBgn0004913/FBgn0025815/FBgn0261976/FBgn0032157/FBgn0015546/FBgn0003480/FBgn0003227/FBgn0034495/FBgn0028700/FBgn0030871/FBgn0015376/FBgn0002542/FBgn0039403/FBgn0003479/FBgn0002989/FBgn0039227/FBgn0040290/FBgn0029798/FBgn0015929/FBgn0039017/FBg…
BP	GO:0006261	DNA-dependent DNA replication	78	-0.674297	1e-10	2.11939e-08	1.91898e-08	2988	tags=77%, list=23%, signal=59%	FBgn0260985/FBgn0003116/FBgn0000307/FBgn0003502/FBgn0027375/FBgn0043002/FBgn0002906/FBgn0041171/FBgn0039271/FBgn0025355/FBgn0005655/FBgn0011762/FBgn0025815/FBgn0010173/FBgn0023514/FBgn0261976/FBgn0015271/FBgn0015799/FBgn0034878/FBgn0003227/FBgn0028700/FBgn0030871/FBgn0015376/FBgn0039403/FBgn0003479/FBgn0283467/FBgn0024371/FBgn0040290/FBgn0015664/FBgn0015929/FBgn0051612/FBgn0032929/FBgn0010316/FBg…
BP	GO:0045005	DNA-dependent DNA replication maintenance of fidelity	14	-0.768945	0.000210758	0.00994697	0.00900636	1460	tags=79%, list=11%, signal=70%	FBgn0003479/FBgn0259113/FBgn0263600/FBgn0023513/FBgn0032698/FBgn0004406/FBgn0038608/FBgn0038118/FBgn0030170/FBgn0033549/FBgn0050085
MF	GO:0003887	DNA-directed DNA polymerase activity	7	-0.851039	0.00168622	0.0438418	0.039696	1908	tags=100%, list=15%, signal=85%	FBgn0035150/FBgn0037141/FBgn0259113/FBgn0263600/FBgn0004406/FBgn0005696
CC	GO:0000428	DNA-directed RNA polymerase complex	84	-0.403362	0.00100428	0.0306476	0.0277495	3447	tags=43%, list=27%, signal=31%	FBgn0019938/FBgn0263757/FBgn0035318/FBgn0041103/FBgn0010421/FBgn0038951/FBgn0022936/FBgn0024956/FBgn0042092/FBgn0261109/FBgn0263237/FBgn0010356/FBgn0262955/FBgn0022724/FBgn0011836/FBgn0000617/FBgn0033929/FBgn0011762/FBgn0036188/FBgn0010282/FBgn0024909/FBgn0026441/FBgn0031281/FBgn0015828/FBgn0003687/FBgn0003277/FBgn0031309/FBgn0032688/FBgn0019637/FBgn0051155/FBgn0259113/FBgn0261850/FBgn0039067/FBg…
BP	GO:0006302	double-strand break repair	87	-0.635323	1e-10	2.11939e-08	1.91898e-08	2847	tags=64%, list=22%, signal=50%	FBgn0260987/FBgn0265003/FBgn0261530/FBgn0266282/FBgn0040347/FBgn0027375/FBgn0035996/FBgn0002906/FBgn0029977/FBgn0003612/FBgn0037897/FBgn0025815/FBgn0010173/FBgn0263968/FBgn0032906/FBgn0050169/FBgn0260817/FBgn0261976/FBgn0037338/FBgn0266421/FBgn0003480/FBgn0035150/FBgn0051989/FBgn0263831/FBgn0039403/FBgn0003479/FBgn0038767/FBgn0002989/FBgn0037141/FBgn0283467/FBgn0002707/FBgn0002872/FBgn0040290/FBg…
BP	GO:0000724	double-strand break repair via homologous recombination	54	-0.641951	2.80039e-07	3.06031e-05	2.77092e-05	2847	tags=70%, list=22%, signal=55%	FBgn0260987/FBgn0265003/FBgn0261530/FBgn0266282/FBgn0040347/FBgn0027375/FBgn0002906/FBgn0003612/FBgn0037897/FBgn0025815/FBgn0010173/FBgn0032906/FBgn0050169/FBgn0261976/FBgn0266421/FBgn0003480/FBgn0035150/FBgn0039403/FBgn0003479/FBgn0002989/FBgn0283467/FBgn0002707/FBgn0040290/FBgn0029798/FBgn0015929/FBgn0039017/FBgn0027868/FBgn0020270/FBgn0040268/FBgn0014861/FBgn0023513/FBgn0030054/FBgn0003482/FBg…
CC	GO:0042600	egg chorion	40	-0.629033	2.81451e-05	0.0017734	0.0016057	1668	tags=75%, list=13%, signal=65%	FBgn0000317/FBgn0038011/FBgn0052602/FBgn0036690/FBgn0034709/FBgn0032126/FBgn0036938/FBgn0000355/FBgn0032127/FBgn0035694/FBgn0000357/FBgn0032311/FBgn0051928/FBgn0051661/FBgn0030438/FBgn0032788/FBgn0052774/FBgn0014466/FBgn0052644/FBgn0029696/FBgn0032789/FBgn0052642/FBgn0029568/FBgn0014465/FBgn0000359/FBgn0037405/FBgn0014464/FBgn0029697/FBgn0038469/FBgn0030439
BP	GO:0007307	eggshell chorion gene amplification	16	-0.747385	0.000318947	0.0130451	0.0118116	2273	tags=94%, list=18%, signal=77%	FBgn0033260/FBgn0000307/FBgn0023509/FBgn0034430/FBgn0005655/FBgn0025815/FBgn0015799/FBgn0260962/FBgn0033081/FBgn0033846/FBgn0040290/FBgn0015270/FBgn0010382/FBgn0000996/FBgn0086695
BP	GO:0030703	eggshell formation	117	-0.446533	1.07994e-05	0.000802521	0.000726633	2273	tags=42%, list=18%, signal=35%	FBgn0023509/FBgn0034430/FBgn0003205/FBgn0005655/FBgn0040207/FBgn0025815/FBgn0000356/FBgn0015799/FBgn0283442/FBgn0016034/FBgn0004811/FBgn0260962/FBgn0004400/FBgn0038011/FBgn0052602/FBgn0026238/FBgn0036690/FBgn0002989/FBgn0032126/FBgn0036938/FBgn0033081/FBgn0033846/FBgn0039227/FBgn0035694/FBgn0040290/FBgn0032311/FBgn0027868/FBgn0051661/FBgn0041252/FBgn0030438/FBgn0003483/FBgn0015270/FBgn0003482/FBg…
MF	GO:0004519	endonuclease activity	60	-0.491741	0.000515856	0.0183142	0.0165824	2896	tags=57%, list=23%, signal=44%	FBgn0030177/FBgn0261065/FBgn0026722/FBgn0036833/FBgn0000477/FBgn0040347/FBgn0261984/FBgn0039183/FBgn0035838/FBgn0034246/FBgn0020909/FBgn0036831/FBgn0015621/FBgn0028434/FBgn0039260/FBgn0039861/FBgn0003480/FBgn0002887/FBgn0015553/FBgn0030251/FBgn0263831/FBgn0025832/FBgn0002707/FBgn0039016/FBgn0020270/FBgn0053346/FBgn0004584/FBgn0034728/FBgn0030170/FBgn0261266/FBgn0031252/FBgn0030507/FBgn0032934/FBg…
CC	GO:0030312	external encapsulating structure	45	-0.615982	6.66701e-06	0.000512407	0.000463953	1668	tags=67%, list=13%, signal=58%	FBgn0000317/FBgn0038011/FBgn0052602/FBgn0036690/FBgn0034709/FBgn0032126/FBgn0036938/FBgn0000355/FBgn0032127/FBgn0035694/FBgn0000357/FBgn0032311/FBgn0051928/FBgn0051661/FBgn0030438/FBgn0032788/FBgn0052774/FBgn0014466/FBgn0052644/FBgn0029696/FBgn0032789/FBgn0052642/FBgn0029568/FBgn0014465/FBgn0000359/FBgn0037405/FBgn0014464/FBgn0029697/FBgn0038469/FBgn0030439
BP	GO:0007143	female meiotic nuclear division	53	-0.507661	0.000915384	0.0287094	0.0259946	4657	tags=74%, list=36%, signal=47%	FBgn0261954/FBgn0000392/FBgn0010602/FBgn0027948/FBgn0002715/FBgn0260780/FBgn0010314/FBgn0002873/FBgn0010431/FBgn0086370/FBgn0000152/FBgn0011606/FBgn0032705/FBgn0002948/FBgn0038478/FBgn0003124/FBgn0030268/FBgn0260399/FBgn0027889/FBgn0001133/FBgn0026433/FBgn0002901/FBgn0005596/FBgn0002542/FBgn0040298/FBgn0003479/FBgn0002707/FBgn0036341/FBgn0263855/FBgn0010097/FBgn0002924/FBgn0000351/FBgn0003545/FBg…
BP	GO:0000082	G1/S transition of mitotic cell cycle	31	-0.612858	0.000575612	0.0199299	0.0180452	2683	tags=52%, list=21%, signal=41%	FBgn0003139/FBgn0004837/FBgn0011648/FBgn0002783/FBgn0000212/FBgn0001965/FBgn0261976/FBgn0015799/FBgn0015618/FBgn0039403/FBgn0024371/FBgn0003444/FBgn0010316/FBgn0010315/FBgn0010382/FBgn0038390
BP	GO:0000086	G2/M transition of mitotic cell cycle	38	-0.546399	0.00120342	0.0346366	0.0313613	3068	tags=66%, list=24%, signal=50%	FBgn0045035/FBgn0025808/FBgn0243512/FBgn0261530/FBgn0035294/FBgn0039271/FBgn0039554/FBgn0000405/FBgn0002673/FBgn0010269/FBgn0030788/FBgn0002901/FBgn0040298/FBgn0040087/FBgn0050342/FBgn0261278/FBgn0040290/FBgn0037327/FBgn0020270/FBgn0261850/FBgn0015625/FBgn0002878/FBgn0003525/FBgn0004367/FBgn0052251
BP	GO:0016458	gene silencing	175	-0.352368	0.000216177	0.00994697	0.00900636	4114	tags=51%, list=32%, signal=35%	FBgn0002521/FBgn0010397/FBgn0011837/FBgn0283682/FBgn0039507/FBgn0037670/FBgn0022942/FBgn0031951/FBgn0004419/FBgn0033889/FBgn0263974/FBgn0036826/FBgn0037669/FBgn0000146/FBgn0030625/FBgn0051992/FBgn0035537/FBgn0260936/FBgn0028387/FBgn0003210/FBgn0041164/FBgn0020887/FBgn0087008/FBgn0001197/FBgn0045035/FBgn0000662/FBgn0002775/FBgn0001087/FBgn0267347/FBgn0001308/FBgn0003334/FBgn0026722/FBgn0024491/FBg…
BP	GO:0031047	gene silencing by RNA	64	-0.483445	0.000455863	0.0168693	0.0152741	4074	tags=52%, list=32%, signal=35%	FBgn0011837/FBgn0283682/FBgn0022942/FBgn0031951/FBgn0004419/FBgn0033889/FBgn0263974/FBgn0036826/FBgn0000146/FBgn0030625/FBgn0051992/FBgn0035537/FBgn0003210/FBgn0041164/FBgn0001087/FBgn0267347/FBgn0026722/FBgn0004872/FBgn0032924/FBgn0034246/FBgn0086679/FBgn0250816/FBgn0039861/FBgn0033062/FBgn0016034/FBgn0039016/FBgn0034187/FBgn0263143/FBgn0030530/FBgn0003483/FBgn0261266/FBgn0263986/FBgn0260932
BP	GO:0007293	germarium-derived egg chamber formation	85	-0.447404	0.000134542	0.00702227	0.00635823	2883	tags=62%, list=23%, signal=49%	FBgn0000183/FBgn0260934/FBgn0283468/FBgn0000163/FBgn0033378/FBgn0010317/FBgn0033247/FBgn0031399/FBgn0027053/FBgn0263929/FBgn0015797/FBgn0026417/FBgn0262527/FBgn0027057/FBgn0027055/FBgn0030520/FBgn0015754/FBgn0261797/FBgn0039632/FBgn0003391/FBgn0041164/FBgn0003334/FBgn0016917/FBgn0026722/FBgn0021796/FBgn0003502/FBgn0015589/FBgn0034577/FBgn0004872/FBgn0035533/FBgn0086251/FBgn0003330/FBgn0025865/FBg…
MF	GO:0015926	glucosidase activity	14	-0.798528	5.02585e-05	0.00297888	0.00269719	1164	tags=71%, list=9%, signal=65%	FBgn0034618/FBgn0002569/FBgn0033294/FBgn0032381/FBgn0033297/FBgn0032382/FBgn0032387/FBgn0002570/FBgn0033296/FBgn0050360
BP	GO:0030203	glycosaminoglycan metabolic process	22	-0.656355	0.000954954	0.0296685	0.026863	1513	tags=45%, list=12%, signal=40%	FBgn0261445/FBgn0035977/FBgn0027535/FBgn0033315/FBgn0043575/FBgn0033836/FBgn0260475/FBgn0030310/FBgn0043578/FBgn0043577
BP	GO:0048193	Golgi vesicle transport	127	-0.363118	0.00149154	0.0398162	0.0360511	4562	tags=60%, list=36%, signal=39%	FBgn0260859/FBgn0264978/FBgn0024509/FBgn0061492/FBgn0024983/FBgn0030089/FBgn0036489/FBgn0260858/FBgn0028968/FBgn0031818/FBgn0028538/FBgn0015797/FBgn0037603/FBgn0003310/FBgn0035909/FBgn0039427/FBgn0038065/FBgn0053105/FBgn0263027/FBgn0025725/FBgn0025864/FBgn0069242/FBgn0037182/FBgn0030141/FBgn0040005/FBgn0034400/FBgn0037084/FBgn0034854/FBgn0266668/FBgn0031779/FBgn0037881/FBgn0034849/FBgn0051040/FBg…
MF	GO:0051020	GTPase binding	172	-0.340345	0.00109376	0.0325521	0.0294739	4451	tags=58%, list=35%, signal=38%	FBgn0028538/FBgn0038360/FBgn0037297/FBgn0002566/FBgn0000247/FBgn0262740/FBgn0023172/FBgn0264560/FBgn0027335/FBgn0036921/FBgn0035879/FBgn0261556/FBgn0083969/FBgn0265778/FBgn0050115/FBgn0040348/FBgn0020620/FBgn0044826/FBgn0013718/FBgn0026252/FBgn0031233/FBgn0025864/FBgn0040068/FBgn0040005/FBgn0034230/FBgn0037894/FBgn0034854/FBgn0038304/FBgn0004868/FBgn0051064/FBgn0034350/FBgn0015278/FBgn0020497/FBg…
MF	GO:0004386	helicase activity	79	-0.575897	7.89521e-08	9.86055e-06	8.92811e-06	3992	tags=72%, list=31%, signal=50%	FBgn0032194/FBgn0015075/FBgn0031655/FBgn0011604/FBgn0002774/FBgn0037561/FBgn0032154/FBgn0030196/FBgn0022787/FBgn0039117/FBgn0041164/FBgn0001330/FBgn0262519/FBgn0001565/FBgn0021995/FBgn0086130/FBgn0024191/FBgn0250786/FBgn0266581/FBgn0011802/FBgn0261530/FBgn0030246/FBgn0027375/FBgn0014189/FBgn0032690/FBgn0086444/FBgn0086613/FBgn0002906/FBgn0034246/FBgn0025815/FBgn0036104/FBgn0261976/FBgn0283442/FBg…
MF	GO:0020037	heme binding	128	-0.345735	0.00200768	0.0492692	0.0446102	1928	tags=29%, list=15%, signal=25%	FBgn0039861/FBgn0050489/FBgn0053503/FBgn0015039/FBgn0027657/FBgn0013972/FBgn0035790/FBgn0033121/FBgn0015038/FBgn0015040/FBgn0013771/FBgn0033978/FBgn0031689/FBgn0033302/FBgn0000406/FBgn0086917/FBgn0031726/FBgn0028940/FBgn0033979/FBgn0036806/FBgn0031182/FBgn0033696/FBgn0013773/FBgn0038006/FBgn0033304/FBgn0263986/FBgn0038465/FBgn0003965/FBgn0033775/FBgn0015034/FBgn0041337/FBgn0038095/FBgn0036778/FBg…
CC	GO:0000792	heterochromatin	44	-0.554879	0.00024917	0.0110226	0.00998028	3080	tags=61%, list=24%, signal=47%	FBgn0033233/FBgn0087008/FBgn0259876/FBgn0000412/FBgn0260987/FBgn0263755/FBgn0039338/FBgn0004872/FBgn0038578/FBgn0034217/FBgn0025355/FBgn0035829/FBgn0010328/FBgn0004374/FBgn0004050/FBgn0004400/FBgn0020616/FBgn0030082/FBgn0005624/FBgn0030301/FBgn0278604/FBgn0014269/FBgn0003598/FBgn0015270/FBgn0001206/FBgn0050085/FBgn0030008
BP	GO:0031507	heterochromatin assembly	27	-0.636229	0.00138258	0.0380699	0.0344699	3690	tags=70%, list=29%, signal=50%	FBgn0002774/FBgn0030625/FBgn0039165/FBgn0027499/FBgn0016917/FBgn0263755/FBgn0016053/FBgn0043002/FBgn0004872/FBgn0025355/FBgn0086908/FBgn0261573/FBgn0260397/FBgn0002872/FBgn0030082/FBgn0024329/FBgn0025463/FBgn0003598/FBgn0027655
BP	GO:0070828	heterochromatin organization	51	-0.581735	1.89132e-05	0.00128426	0.00116282	3690	tags=61%, list=29%, signal=43%	FBgn0031951/FBgn0002774/FBgn0030625/FBgn0039165/FBgn0000662/FBgn0027499/FBgn0001308/FBgn0016917/FBgn0263755/FBgn0016053/FBgn0039338/FBgn0043002/FBgn0004872/FBgn0046214/FBgn0026577/FBgn0263144/FBgn0034217/FBgn0034246/FBgn0025355/FBgn0003459/FBgn0086908/FBgn0261573/FBgn0260397/FBgn0002872/FBgn0030082/FBgn0085424/FBgn0032929/FBgn0024329/FBgn0025463/FBgn0003598/FBgn0027655
BP	GO:0046700	heterocycle catabolic process	153	-0.343216	0.000966521	0.0296685	0.026863	4252	tags=51%, list=33%, signal=34%	FBgn0002716/FBgn0029992/FBgn0037513/FBgn0031484/FBgn0034988/FBgn0011837/FBgn0283682/FBgn0033690/FBgn0026737/FBgn0039464/FBgn0261067/FBgn0284256/FBgn0003015/FBgn0022942/FBgn0037372/FBgn0034225/FBgn0261436/FBgn0036916/FBgn0019890/FBgn0036621/FBgn0028380/FBgn0027784/FBgn0267790/FBgn0000146/FBgn0051992/FBgn0250837/FBgn0086706/FBgn0023537/FBgn0263757/FBgn0030049/FBgn0010406/FBgn0039117/FBgn0041164/FBg…
BP	GO:0016573	histone acetylation	76	-0.460021	0.000480611	0.0174165	0.0157696	3772	tags=55%, list=30%, signal=39%	FBgn0039859/FBgn0010417/FBgn0036039/FBgn0030945/FBgn0051866/FBgn0040066/FBgn0038870/FBgn0267398/FBgn0031759/FBgn0028387/FBgn0050390/FBgn0025802/FBgn0035766/FBgn0033341/FBgn0002775/FBgn0051865/FBgn0000307/FBgn0023216/FBgn0036483/FBgn0010356/FBgn0043002/FBgn0033155/FBgn0000617/FBgn0032925/FBgn0000212/FBgn0031974/FBgn0034537/FBgn0031281/FBgn0039654/FBgn0014340/FBgn0032691/FBgn0261573/FBgn0052343/FBg…
MF	GO:0042393	histone binding	96	-0.448304	0.000120053	0.00640957	0.00580347	3477	tags=45%, list=27%, signal=33%	FBgn0038478/FBgn0033015/FBgn0040066/FBgn0044324/FBgn0028387/FBgn0050390/FBgn0014879/FBgn0023518/FBgn0087008/FBgn0043900/FBgn0002775/FBgn0000541/FBgn0003334/FBgn0016917/FBgn0026577/FBgn0003042/FBgn0033155/FBgn0002441/FBgn0086613/FBgn0002783/FBgn0032925/FBgn0000212/FBgn0263667/FBgn0033752/FBgn0032475/FBgn0014340/FBgn0037613/FBgn0051989/FBgn0027574/FBgn0031606/FBgn0037624/FBgn0039227/FBgn0026080/FBg…
BP	GO:0016570	histone modification	172	-0.364158	0.000214536	0.00994697	0.00900636	3637	tags=50%, list=28%, signal=36%	FBgn0036039/FBgn0030945/FBgn0051866/FBgn0031698/FBgn0040066/FBgn0038870/FBgn0267398/FBgn0260936/FBgn0033233/FBgn0000239/FBgn0031759/FBgn0028387/FBgn0050390/FBgn0025802/FBgn0023518/FBgn0035766/FBgn0020887/FBgn0045035/FBgn0033341/FBgn0002775/FBgn0051865/FBgn0000307/FBgn0263755/FBgn0023216/FBgn0016984/FBgn0034722/FBgn0036483/FBgn0030434/FBgn0262166/FBgn0010356/FBgn0043002/FBgn0036004/FBgn0046214/FBg…
BP	GO:0035825	homologous recombination	32	-0.716273	1.90617e-06	0.000162582	0.000147208	2634	tags=78%, list=21%, signal=62%	FBgn0040347/FBgn0028525/FBgn0002906/FBgn0029977/FBgn0028434/FBgn0050169/FBgn0051453/FBgn0003480/FBgn0003227/FBgn0002901/FBgn0003479/FBgn0038767/FBgn0002989/FBgn0002707/FBgn0039017/FBgn0039044/FBgn0038827/FBgn0284220/FBgn0016036/FBgn0003482/FBgn0017577/FBgn0004367/FBgn0260986/FBgn0033549/FBgn0033389
BP	GO:0006959	humoral immune response	99	-0.590851	1.42175e-10	2.84106e-08	2.5724e-08	1169	tags=27%, list=9%, signal=25%	FBgn0085424/FBgn0010441/FBgn0040321/FBgn0014018/FBgn0039102/FBgn0043575/FBgn0003495/FBgn0262473/FBgn0032773/FBgn0283461/FBgn0010385/FBgn0031888/FBgn0033388/FBgn0262357/FBgn0040653/FBgn0030310/FBgn0053542/FBgn0000277/FBgn0052185/FBgn0041581/FBgn0000278/FBgn0000279/FBgn0034407/FBgn0041579/FBgn0014865/FBgn0010388/FBgn0012042
MF	GO:0016798	hydrolase activity, acting on glycosyl bonds	75	-0.4548	0.00047809	0.0174154	0.0157686	2835	tags=48%, list=22%, signal=38%	FBgn0022702/FBgn0023216/FBgn0041630/FBgn0261258/FBgn0029765/FBgn0034092/FBgn0004425/FBgn0014417/FBgn0041629/FBgn0034618/FBgn0030839/FBgn0027864/FBgn0032343/FBgn0023511/FBgn0032907/FBgn0039634/FBgn0002569/FBgn0035734/FBgn0029913/FBgn0000078/FBgn0033294/FBgn0032381/FBgn0033297/FBgn0032382/FBgn0000079/FBgn0032387/FBgn0002570/FBgn0034580/FBgn0034117/FBgn0033296/FBgn0261575/FBgn0050360/FBgn0004430/FBg…
MF	GO:0004553	hydrolase activity, hydrolyzing O-glycosyl compounds	68	-0.463606	0.000285336	0.0120219	0.0108851	2072	tags=43%, list=16%, signal=36%	FBgn0034092/FBgn0004425/FBgn0014417/FBgn0041629/FBgn0034618/FBgn0030839/FBgn0032343/FBgn0023511/FBgn0039634/FBgn0002569/FBgn0035734/FBgn0029913/FBgn0000078/FBgn0033294/FBgn0032381/FBgn0033297/FBgn0032382/FBgn0000079/FBgn0032387/FBgn0002570/FBgn0034580/FBgn0034117/FBgn0033296/FBgn0261575/FBgn0050360/FBgn0004430/FBgn0022700/FBgn0004431/FBgn0020506
BP	GO:0002252	immune effector process	128	-0.379868	0.000307484	0.0127251	0.0115218	4433	tags=59%, list=35%, signal=39%	FBgn0037556/FBgn0026760/FBgn0028988/FBgn0034366/FBgn0035976/FBgn0034277/FBgn0260780/FBgn0013762/FBgn0037906/FBgn0033367/FBgn0019949/FBgn0038928/FBgn0028541/FBgn0026878/FBgn0016696/FBgn0015509/FBgn0004587/FBgn0014380/FBgn0028982/FBgn0010341/FBgn0031951/FBgn0040068/FBgn0004419/FBgn0026379/FBgn0261988/FBgn0261797/FBgn0025936/FBgn0286070/FBgn0260936/FBgn0283521/FBgn0029512/FBgn0000250/FBgn0086358/FBg…
BP	GO:0006955	immune response	258	-0.408465	2.34093e-09	3.89821e-07	3.52959e-07	2324	tags=29%, list=18%, signal=24%	FBgn0029113/FBgn0002783/FBgn0027930/FBgn0003612/FBgn0051217/FBgn0000212/FBgn0025574/FBgn0028411/FBgn0034246/FBgn0000276/FBgn0041205/FBgn0031216/FBgn0037515/FBgn0010812/FBgn0013799/FBgn0015924/FBgn0034537/FBgn0031973/FBgn0011202/FBgn0032157/FBgn0036844/FBgn0003317/FBgn0036980/FBgn0046685/FBgn0034709/FBgn0262733/FBgn0013983/FBgn0031547/FBgn0028990/FBgn0015296/FBgn0035977/FBgn0003444/FBgn0039702/FBg…
BP	GO:0042430	indole-containing compound metabolic process	7	-0.855303	0.0014614	0.0393229	0.0356044	1017	tags=71%, list=8%, signal=66%	FBgn0038105/FBgn0031824/FBgn0041710/FBgn0003308/FBgn0003965
CC	GO:0032039	integrator complex	14	-0.725268	0.000960729	0.0296685	0.026863	3420	tags=93%, list=27%, signal=68%	FBgn0262117/FBgn0025830/FBgn0261383/FBgn0020407/FBgn0031314/FBgn0039691/FBgn0034964/FBgn0038168/FBgn0035462/FBgn0036038/FBgn0039459/FBgn0030858/FBgn0026679
BP	GO:0018393	internal peptidyl-lysine acetylation	77	-0.426803	0.00130642	0.0362583	0.0328296	3772	tags=55%, list=30%, signal=39%	FBgn0039859/FBgn0010417/FBgn0036039/FBgn0030945/FBgn0051866/FBgn0040066/FBgn0038870/FBgn0267398/FBgn0031759/FBgn0028387/FBgn0050390/FBgn0025802/FBgn0035766/FBgn0033341/FBgn0002775/FBgn0051865/FBgn0000307/FBgn0023216/FBgn0036483/FBgn0010356/FBgn0043002/FBgn0033155/FBgn0000617/FBgn0032925/FBgn0000212/FBgn0031974/FBgn0034537/FBgn0031281/FBgn0039654/FBgn0014340/FBgn0032691/FBgn0261573/FBgn0052343/FBg…
BP	GO:0006475	internal protein amino acid acetylation	77	-0.426803	0.00130642	0.0362583	0.0328296	3772	tags=55%, list=30%, signal=39%	FBgn0039859/FBgn0010417/FBgn0036039/FBgn0030945/FBgn0051866/FBgn0040066/FBgn0038870/FBgn0267398/FBgn0031759/FBgn0028387/FBgn0050390/FBgn0025802/FBgn0035766/FBgn0033341/FBgn0002775/FBgn0051865/FBgn0000307/FBgn0023216/FBgn0036483/FBgn0010356/FBgn0043002/FBgn0033155/FBgn0000617/FBgn0032925/FBgn0000212/FBgn0031974/FBgn0034537/FBgn0031281/FBgn0039654/FBgn0014340/FBgn0032691/FBgn0261573/FBgn0052343/FBg…
BP	GO:0007254	JNK cascade	58	-0.460627	0.00129573	0.0362583	0.0328296	3905	tags=55%, list=31%, signal=38%	FBgn0010341/FBgn0039532/FBgn0003209/FBgn0259212/FBgn0015513/FBgn0030748/FBgn0015286/FBgn0283500/FBgn0030018/FBgn0032006/FBgn0013987/FBgn0032409/FBgn0243512/FBgn0003502/FBgn0265464/FBgn0011570/FBgn0003139/FBgn0039338/FBgn0033153/FBgn0034577/FBgn0034110/FBgn0267487/FBgn0263933/FBgn0031044/FBgn0010909/FBgn0086346/FBgn0030964/FBgn0038948/FBgn0037327/FBgn0024329/FBgn0040294/FBgn0004360
BP	GO:0061988	karyosome formation	30	-0.652646	6.9224e-05	0.0039362	0.00356398	3529	tags=73%, list=28%, signal=53%	FBgn0000146/FBgn0031759/FBgn0045035/FBgn0260012/FBgn0031977/FBgn0003502/FBgn0027537/FBgn0086251/FBgn0027889/FBgn0021761/FBgn0283442/FBgn0003480/FBgn0033921/FBgn0262733/FBgn0003479/FBgn0019686/FBgn0003483/FBgn0034098/FBgn0003482/FBgn0002899/FBgn0261266/FBgn0260932
CC	GO:0000776	kinetochore	43	-0.542289	0.000675905	0.0224042	0.0202856	4553	tags=79%, list=36%, signal=51%	FBgn0010602/FBgn0027948/FBgn0031696/FBgn0266598/FBgn0035725/FBgn0026326/FBgn0035640/FBgn0027259/FBgn0015754/FBgn0039004/FBgn0261797/FBgn0025457/FBgn0038478/FBgn0003124/FBgn0031886/FBgn0265101/FBgn0031549/FBgn0264291/FBgn0051658/FBgn0005596/FBgn0087021/FBgn0037025/FBgn0263855/FBgn0040232/FBgn0040477/FBgn0001086/FBgn0260991/FBgn0004379/FBgn0004643/FBgn0003268/FBgn0032105/FBgn0030500/FBgn0266916/FBg…
BP	GO:0030258	lipid modification	85	-0.414964	0.000870639	0.0275531	0.0249477	3692	tags=48%, list=29%, signal=35%	FBgn0032147/FBgn0015278/FBgn0026379/FBgn0038984/FBgn0023508/FBgn0025742/FBgn0283500/FBgn0037339/FBgn0030735/FBgn0283680/FBgn0030582/FBgn0037063/FBgn0086712/FBgn0036058/FBgn0020930/FBgn0004957/FBgn0028479/FBgn0033476/FBgn0015277/FBgn0035945/FBgn0286783/FBgn0020622/FBgn0033761/FBgn0029969/FBgn0026630/FBgn0035203/FBgn0035065/FBgn0037166/FBgn0033266/FBgn0030761/FBgn0037612/FBgn0040064/FBgn0040336/FBg…
MF	GO:0032450	maltose alpha-glucosidase activity	10	-0.874651	5.6501e-05	0.00329307	0.00298167	1164	tags=80%, list=9%, signal=73%	FBgn0002569/FBgn0033294/FBgn0032381/FBgn0033297/FBgn0032382/FBgn0002570/FBgn0033296/FBgn0050360
BP	GO:0000165	MAPK cascade	113	-0.397937	0.000309606	0.0127376	0.0115331	3905	tags=51%, list=31%, signal=36%	FBgn0010341/FBgn0040068/FBgn0039532/FBgn0016641/FBgn0050476/FBgn0003209/FBgn0028717/FBgn0259212/FBgn0286070/FBgn0283499/FBgn0015513/FBgn0030748/FBgn0261524/FBgn0015286/FBgn0283500/FBgn0030018/FBgn0032006/FBgn0003416/FBgn0013987/FBgn0032409/FBgn0036934/FBgn0243512/FBgn0003502/FBgn0265464/FBgn0011570/FBgn0003139/FBgn0039338/FBgn0033153/FBgn0034577/FBgn0086779/FBgn0011573/FBgn0040206/FBgn0015402/FBg…
BP	GO:0007127	meiosis I	58	-0.587248	1.48884e-06	0.000137012	0.000124056	3558	tags=72%, list=28%, signal=52%	FBgn0011606/FBgn0032705/FBgn0002948/FBgn0036389/FBgn0026401/FBgn0030268/FBgn0260987/FBgn0260399/FBgn0002781/FBgn0040347/FBgn0028525/FBgn0002906/FBgn0029977/FBgn0027889/FBgn0001133/FBgn0028434/FBgn0050169/FBgn0086350/FBgn0051453/FBgn0003480/FBgn0003227/FBgn0002901/FBgn0020616/FBgn0003479/FBgn0038767/FBgn0002989/FBgn0002707/FBgn0010097/FBgn0039017/FBgn0000351/FBgn0039044/FBgn0038827/FBgn0284220/FBg…
BP	GO:0061982	meiosis I cell cycle process	101	-0.591623	1.4818e-10	2.87881e-08	2.60659e-08	3634	tags=71%, list=28%, signal=51%	FBgn0260942/FBgn0266668/FBgn0011606/FBgn0032705/FBgn0000146/FBgn0002948/FBgn0036389/FBgn0026401/FBgn0031759/FBgn0024689/FBgn0030268/FBgn0045035/FBgn0260012/FBgn0260987/FBgn0031977/FBgn0003502/FBgn0260399/FBgn0027537/FBgn0002781/FBgn0040347/FBgn0028525/FBgn0002906/FBgn0086251/FBgn0029977/FBgn0027889/FBgn0001133/FBgn0021761/FBgn0002673/FBgn0028434/FBgn0050169/FBgn0011202/FBgn0283442/FBgn0264291/FBg…
BP	GO:0051321	meiotic cell cycle	208	-0.485523	1e-10	2.11939e-08	1.91898e-08	3674	tags=56%, list=29%, signal=40%	FBgn0000152/FBgn0260942/FBgn0001612/FBgn0266668/FBgn0032848/FBgn0011606/FBgn0032705/FBgn0000146/FBgn0002948/FBgn0038478/FBgn0051040/FBgn0003124/FBgn0011726/FBgn0267398/FBgn0036389/FBgn0026401/FBgn0031759/FBgn0024689/FBgn0035766/FBgn0030268/FBgn0045035/FBgn0034939/FBgn0036685/FBgn0260012/FBgn0260987/FBgn0031977/FBgn0021796/FBgn0003502/FBgn0260399/FBgn0086384/FBgn0027537/FBgn0031536/FBgn0002781/FBg…
BP	GO:1903046	meiotic cell cycle process	193	-0.516782	1e-10	2.11939e-08	1.91898e-08	3674	tags=58%, list=29%, signal=42%	FBgn0000152/FBgn0260942/FBgn0001612/FBgn0266668/FBgn0032848/FBgn0011606/FBgn0032705/FBgn0000146/FBgn0002948/FBgn0038478/FBgn0051040/FBgn0003124/FBgn0011726/FBgn0267398/FBgn0036389/FBgn0026401/FBgn0031759/FBgn0024689/FBgn0035766/FBgn0030268/FBgn0045035/FBgn0034939/FBgn0036685/FBgn0260012/FBgn0260987/FBgn0031977/FBgn0003502/FBgn0260399/FBgn0086384/FBgn0027537/FBgn0031536/FBgn0002781/FBgn0040347/FBg…
BP	GO:0045132	meiotic chromosome segregation	56	-0.610198	9.01215e-07	8.40413e-05	7.60941e-05	3674	tags=75%, list=29%, signal=54%	FBgn0000152/FBgn0011606/FBgn0002948/FBgn0038478/FBgn0036389/FBgn0026401/FBgn0035766/FBgn0260987/FBgn0086384/FBgn0002781/FBgn0040347/FBgn0028525/FBgn0029977/FBgn0027889/FBgn0001133/FBgn0003346/FBgn0028434/FBgn0264291/FBgn0086350/FBgn0002901/FBgn0051989/FBgn0004655/FBgn0020616/FBgn0087021/FBgn0002707/FBgn0263855/FBgn0010097/FBgn0002924/FBgn0267351/FBgn0000351/FBgn0038827/FBgn0003545/FBgn0284220/FBg…
BP	GO:0033206	meiotic cytokinesis	42	-0.522355	0.00134539	0.0371924	0.0336754	4075	tags=55%, list=32%, signal=37%	FBgn0010397/FBgn0053094/FBgn0025725/FBgn0260942/FBgn0266668/FBgn0032848/FBgn0011606/FBgn0051040/FBgn0003124/FBgn0011726/FBgn0024689/FBgn0086384/FBgn0031536/FBgn0011202/FBgn0026433/FBgn0264291/FBgn0027868/FBgn0266672/FBgn0003041/FBgn0004379/FBgn0004643/FBgn0261385/FBgn0002466
BP	GO:0140013	meiotic nuclear division	154	-0.476017	1.11332e-08	1.55731e-06	1.41005e-06	3674	tags=52%, list=29%, signal=37%	FBgn0000152/FBgn0260942/FBgn0001612/FBgn0032848/FBgn0011606/FBgn0032705/FBgn0002948/FBgn0038478/FBgn0051040/FBgn0003124/FBgn0036389/FBgn0026401/FBgn0024689/FBgn0035766/FBgn0030268/FBgn0034939/FBgn0260987/FBgn0260399/FBgn0086384/FBgn0031536/FBgn0002781/FBgn0040347/FBgn0028525/FBgn0002906/FBgn0029977/FBgn0027889/FBgn0001133/FBgn0003346/FBgn0001941/FBgn0021761/FBgn0002673/FBgn0028434/FBgn0050169/FBg…
BP	GO:0000212	meiotic spindle organization	37	-0.566699	0.000491839	0.0175506	0.015891	4417	tags=73%, list=35%, signal=48%	FBgn0011207/FBgn0260780/FBgn0010314/FBgn0002873/FBgn0264694/FBgn0053094/FBgn0000152/FBgn0260942/FBgn0001612/FBgn0266668/FBgn0032705/FBgn0002948/FBgn0003124/FBgn0024689/FBgn0030268/FBgn0260639/FBgn0001941/FBgn0021761/FBgn0026433/FBgn0087021/FBgn0010097/FBgn0002924/FBgn0266672/FBgn0003545/FBgn0260991/FBgn0004379/FBgn0260986
BP	GO:0032259	methylation	125	-0.361438	0.00152006	0.0404233	0.0366008	3663	tags=46%, list=29%, signal=33%	FBgn0034735/FBgn0085224/FBgn0029714/FBgn0031698/FBgn0053230/FBgn0040066/FBgn0028507/FBgn0039627/FBgn0267398/FBgn0025802/FBgn0023518/FBgn0020887/FBgn0000662/FBgn0037045/FBgn0039189/FBgn0263755/FBgn0034722/FBgn0034748/FBgn0036004/FBgn0046214/FBgn0037659/FBgn0029693/FBgn0034817/FBgn0263144/FBgn0263667/FBgn0005386/FBgn0000139/FBgn0035247/FBgn0086908/FBgn0015925/FBgn0030486/FBgn0032391/FBgn0261573/FBg…
BP	GO:1902850	microtubule cytoskeleton organization involved in mitosis	76	-0.487086	0.000114366	0.00624903	0.0056581	3713	tags=57%, list=29%, signal=40%	FBgn0015754/FBgn0261797/FBgn0259212/FBgn0011606/FBgn0002121/FBgn0044324/FBgn0011225/FBgn0030242/FBgn0030268/FBgn0011674/FBgn0013756/FBgn0260639/FBgn0086251/FBgn0027889/FBgn0041174/FBgn0005655/FBgn0087040/FBgn0015271/FBgn0264291/FBgn0033845/FBgn0259818/FBgn0034569/FBgn0039250/FBgn0027513/FBgn0000140/FBgn0026085/FBgn0010097/FBgn0020272/FBgn0015929/FBgn0002924/FBgn0028292/FBgn0003545/FBgn0033740/FBg…
BP	GO:0007093	mitotic cell cycle checkpoint	45	-0.544102	0.000250585	0.0110226	0.00998028	4342	tags=76%, list=34%, signal=50%	FBgn0031696/FBgn0026417/FBgn0026326/FBgn0035640/FBgn0011737/FBgn0004587/FBgn0015754/FBgn0025457/FBgn0030694/FBgn0044324/FBgn0045035/FBgn0025808/FBgn0037660/FBgn0035249/FBgn0261530/FBgn0040347/FBgn0013756/FBgn0039271/FBgn0010269/FBgn0002901/FBgn0261278/FBgn0263855/FBgn0019686/FBgn0020270/FBgn0038827/FBgn0284220/FBgn0032698/FBgn0004643/FBgn0003268/FBgn0002878/FBgn0004367/FBgn0061476/FBgn0033549/FBg…
BP	GO:0044772	mitotic cell cycle phase transition	110	-0.499171	9.93925e-08	1.17822e-05	1.06681e-05	3125	tags=53%, list=24%, signal=40%	FBgn0029879/FBgn0041147/FBgn0032863/FBgn0045035/FBgn0025808/FBgn0037660/FBgn0243512/FBgn0261530/FBgn0003139/FBgn0004837/FBgn0013756/FBgn0035294/FBgn0011648/FBgn0002783/FBgn0041171/FBgn0000212/FBgn0039271/FBgn0001965/FBgn0039554/FBgn0031549/FBgn0000405/FBgn0002673/FBgn0261976/FBgn0015799/FBgn0015618/FBgn0010269/FBgn0030788/FBgn0002901/FBgn0052707/FBgn0040233/FBgn0040298/FBgn0039403/FBgn0040087/FBg…
BP	GO:1903047	mitotic cell cycle process	319	-0.415918	1e-10	2.11939e-08	1.91898e-08	3413	tags=53%, list=27%, signal=40%	FBgn0023508/FBgn0003124/FBgn0011726/FBgn0030694/FBgn0267398/FBgn0054001/FBgn0002121/FBgn0044324/FBgn0026401/FBgn0035627/FBgn0264855/FBgn0011225/FBgn0040208/FBgn0035766/FBgn0029879/FBgn0030242/FBgn0041147/FBgn0030268/FBgn0031886/FBgn0265434/FBgn0032863/FBgn0045035/FBgn0025808/FBgn0259876/FBgn0037660/FBgn0260012/FBgn0011674/FBgn0260987/FBgn0035249/FBgn0243512/FBgn0260399/FBgn0261530/FBgn0003139/FBg…
BP	GO:0045448	mitotic cell cycle, embryonic	41	-0.570967	0.000614504	0.0206627	0.0187088	2423	tags=54%, list=19%, signal=44%	FBgn0003042/FBgn0002441/FBgn0000405/FBgn0002673/FBgn0011202/FBgn0034314/FBgn0004374/FBgn0002901/FBgn0033081/FBgn0261278/FBgn0000404/FBgn0005624/FBgn0000629/FBgn0039016/FBgn0261850/FBgn0000826/FBgn0015625/FBgn0011020/FBgn0032105/FBgn0003525/FBgn0004367/FBgn0033890
BP	GO:0044774	mitotic DNA integrity checkpoint	26	-0.62222	0.00105646	0.0317118	0.0287131	3068	tags=65%, list=24%, signal=50%	FBgn0045035/FBgn0025808/FBgn0261530/FBgn0040347/FBgn0039271/FBgn0010269/FBgn0002901/FBgn0261278/FBgn0019686/FBgn0020270/FBgn0038827/FBgn0284220/FBgn0032698/FBgn0002878/FBgn0004367/FBgn0033549/FBgn0052251
BP	GO:0140014	mitotic nuclear division	150	-0.494135	1.29338e-09	2.26148e-07	2.04763e-07	3614	tags=61%, list=28%, signal=44%	FBgn0261797/FBgn0025781/FBgn0011606/FBgn0025457/FBgn0000146/FBgn0003124/FBgn0267398/FBgn0054001/FBgn0044324/FBgn0026401/FBgn0035627/FBgn0040208/FBgn0035766/FBgn0029879/FBgn0030242/FBgn0041147/FBgn0030268/FBgn0031886/FBgn0032863/FBgn0259876/FBgn0037660/FBgn0260012/FBgn0260987/FBgn0260399/FBgn0027375/FBgn0013756/FBgn0260639/FBgn0022786/FBgn0041171/FBgn0027889/FBgn0041174/FBgn0034217/FBgn0035407/FBg…
BP	GO:0006312	mitotic recombination	8	-0.841226	0.00108514	0.0324336	0.0293666	2034	tags=100%, list=16%, signal=84%	FBgn0003480/FBgn0051989/FBgn0003479/FBgn0261850/FBgn0038608/FBgn0003482/FBgn0034728
BP	GO:0000070	mitotic sister chromatid segregation	110	-0.506444	6.39256e-08	8.12901e-06	7.36031e-06	3614	tags=66%, list=28%, signal=48%	FBgn0261797/FBgn0025781/FBgn0025457/FBgn0000146/FBgn0003124/FBgn0267398/FBgn0054001/FBgn0044324/FBgn0026401/FBgn0035627/FBgn0040208/FBgn0035766/FBgn0029879/FBgn0030242/FBgn0041147/FBgn0030268/FBgn0031886/FBgn0032863/FBgn0259876/FBgn0037660/FBgn0260012/FBgn0260987/FBgn0027375/FBgn0013756/FBgn0260639/FBgn0022786/FBgn0027889/FBgn0034217/FBgn0031549/FBgn0000405/FBgn0015271/FBgn0015799/FBgn0283442/FBg…
BP	GO:0007052	mitotic spindle organization	58	-0.533613	3.90156e-05	0.00240458	0.0021772	2544	tags=50%, list=20%, signal=40%	FBgn0013756/FBgn0260639/FBgn0086251/FBgn0027889/FBgn0041174/FBgn0005655/FBgn0087040/FBgn0015271/FBgn0264291/FBgn0033845/FBgn0259818/FBgn0034569/FBgn0000140/FBgn0026085/FBgn0010097/FBgn0020272/FBgn0015929/FBgn0002924/FBgn0003545/FBgn0033740/FBgn0002638/FBgn0030241/FBgn0015270/FBgn0004379/FBgn0011692/FBgn0004378/FBgn0260986/FBgn0259791/FBgn0039638
BP	GO:0006402	mRNA catabolic process	82	-0.443114	0.000409258	0.0154722	0.0140091	4074	tags=52%, list=32%, signal=36%	FBgn0011837/FBgn0283682/FBgn0261067/FBgn0284256/FBgn0003015/FBgn0022942/FBgn0037372/FBgn0036916/FBgn0019890/FBgn0036621/FBgn0027784/FBgn0267790/FBgn0000146/FBgn0051992/FBgn0086706/FBgn0263757/FBgn0030049/FBgn0039117/FBgn0041164/FBgn0028471/FBgn0032296/FBgn0033352/FBgn0266053/FBgn0261984/FBgn0004872/FBgn0031868/FBgn0261808/FBgn0017550/FBgn0263968/FBgn0250816/FBgn0034923/FBgn0039260/FBgn0030789/FBg…
BP	GO:0006397	mRNA processing	294	-0.34743	1.54915e-06	0.000140711	0.000127405	3985	tags=51%, list=31%, signal=36%	FBgn0035141/FBgn0004587/FBgn0284256/FBgn0017457/FBgn0022942/FBgn0028982/FBgn0040235/FBgn0037707/FBgn0051922/FBgn0035520/FBgn0037466/FBgn0036641/FBgn0031229/FBgn0034000/FBgn0039581/FBgn0027587/FBgn0067622/FBgn0002774/FBgn0033210/FBgn0039182/FBgn0002780/FBgn0010774/FBgn0027784/FBgn0037081/FBgn0051368/FBgn0001491/FBgn0037344/FBgn0000146/FBgn0030625/FBgn0045862/FBgn0050122/FBgn0265574/FBgn0000543/FBg…
BP	GO:0000398	mRNA splicing, via spliceosome	245	-0.342934	1.44442e-05	0.00101023	0.000914697	3985	tags=51%, list=31%, signal=35%	FBgn0035141/FBgn0004587/FBgn0017457/FBgn0022942/FBgn0040235/FBgn0037707/FBgn0051922/FBgn0035520/FBgn0037466/FBgn0036641/FBgn0031229/FBgn0034000/FBgn0039581/FBgn0027587/FBgn0067622/FBgn0033210/FBgn0039182/FBgn0002780/FBgn0010774/FBgn0027784/FBgn0037081/FBgn0051368/FBgn0001491/FBgn0037344/FBgn0000146/FBgn0030625/FBgn0050122/FBgn0265574/FBgn0000543/FBgn0024542/FBgn0039117/FBgn0031287/FBgn0005411/FBg…
BP	GO:0034660	ncRNA metabolic process	248	-0.444257	1e-10	2.11939e-08	1.91898e-08	4040	tags=50%, list=32%, signal=35%	FBgn0031238/FBgn0022069/FBgn0030720/FBgn0020305/FBgn0037137/FBgn0004597/FBgn0022942/FBgn0086451/FBgn0035591/FBgn0037566/FBgn0032819/FBgn0035393/FBgn0025629/FBgn0037435/FBgn0021765/FBgn0033661/FBgn0036916/FBgn0032051/FBgn0034735/FBgn0035986/FBgn0034360/FBgn0035532/FBgn0032138/FBgn0030063/FBgn0085224/FBgn0032408/FBgn0029714/FBgn0262560/FBgn0029664/FBgn0035537/FBgn0011824/FBgn0262117/FBgn0039627/FBg…
BP	GO:0034470	ncRNA processing	228	-0.414707	2.04019e-08	2.79786e-06	2.53329e-06	4040	tags=48%, list=32%, signal=33%	FBgn0031238/FBgn0022069/FBgn0030720/FBgn0020305/FBgn0037137/FBgn0004597/FBgn0022942/FBgn0086451/FBgn0035591/FBgn0037566/FBgn0032819/FBgn0035393/FBgn0025629/FBgn0037435/FBgn0021765/FBgn0033661/FBgn0036916/FBgn0032051/FBgn0034735/FBgn0035986/FBgn0034360/FBgn0035532/FBgn0032138/FBgn0030063/FBgn0085224/FBgn0032408/FBgn0029714/FBgn0262560/FBgn0035537/FBgn0011824/FBgn0262117/FBgn0039627/FBgn0036405/FBg…
BP	GO:0045786	negative regulation of cell cycle	98	-0.458174	2.71526e-05	0.00173181	0.00156805	3401	tags=56%, list=27%, signal=41%	FBgn0030694/FBgn0044324/FBgn0041164/FBgn0262519/FBgn0031094/FBgn0019990/FBgn0045035/FBgn0025808/FBgn0260985/FBgn0259168/FBgn0037660/FBgn0260012/FBgn0021796/FBgn0035249/FBgn0261530/FBgn0040347/FBgn0027375/FBgn0013756/FBgn0011648/FBgn0002783/FBgn0261004/FBgn0000212/FBgn0039271/FBgn0001965/FBgn0050169/FBgn0015799/FBgn0010269/FBgn0014340/FBgn0051453/FBgn0002901/FBgn0004655/FBgn0040298/FBgn0024371/FBg…
BP	GO:1901988	negative regulation of cell cycle phase transition	45	-0.542251	0.000279314	0.0119117	0.0107853	3548	tags=80%, list=28%, signal=58%	FBgn0031696/FBgn0026417/FBgn0026326/FBgn0035640/FBgn0004587/FBgn0030410/FBgn0025457/FBgn0030694/FBgn0044324/FBgn0045035/FBgn0025808/FBgn0037660/FBgn0261530/FBgn0013756/FBgn0011648/FBgn0002783/FBgn0000212/FBgn0039271/FBgn0001965/FBgn0015799/FBgn0010269/FBgn0002901/FBgn0024371/FBgn0261278/FBgn0263855/FBgn0003444/FBgn0010316/FBgn0020270/FBgn0261850/FBgn0004643/FBgn0003268/FBgn0002878/FBgn0004367/FBg…
BP	GO:0010948	negative regulation of cell cycle process	60	-0.502833	0.000284953	0.0120219	0.0108851	3401	tags=60%, list=27%, signal=44%	FBgn0030694/FBgn0044324/FBgn0262519/FBgn0045035/FBgn0025808/FBgn0037660/FBgn0260012/FBgn0261530/FBgn0013756/FBgn0011648/FBgn0002783/FBgn0261004/FBgn0000212/FBgn0039271/FBgn0001965/FBgn0050169/FBgn0015799/FBgn0010269/FBgn0051453/FBgn0002901/FBgn0004655/FBgn0024371/FBgn0261278/FBgn0263855/FBgn0003444/FBgn0010316/FBgn0020270/FBgn0261850/FBgn0004643/FBgn0028978/FBgn0003268/FBgn0002878/FBgn0004367/FBg…
BP	GO:2001251	negative regulation of chromosome organization	42	-0.542644	0.000574111	0.0199299	0.0180452	3318	tags=81%, list=26%, signal=60%	FBgn0036964/FBgn0002431/FBgn0031696/FBgn0026326/FBgn0260749/FBgn0035640/FBgn0025457/FBgn0044324/FBgn0262519/FBgn0087008/FBgn0002775/FBgn0037660/FBgn0260012/FBgn0016984/FBgn0042085/FBgn0013756/FBgn0037659/FBgn0032925/FBgn0005386/FBgn0000139/FBgn0261573/FBgn0004655/FBgn0030082/FBgn0263855/FBgn0039227/FBgn0029798/FBgn0005617/FBgn0024329/FBgn0014861/FBgn0003567/FBgn0038252/FBgn0004643/FBgn0003268/FBg…
BP	GO:0045930	negative regulation of mitotic cell cycle	65	-0.540964	1.29439e-05	0.000933296	0.000845041	3068	tags=58%, list=24%, signal=45%	FBgn0045035/FBgn0025808/FBgn0037660/FBgn0021796/FBgn0035249/FBgn0261530/FBgn0040347/FBgn0027375/FBgn0013756/FBgn0011648/FBgn0002783/FBgn0000212/FBgn0039271/FBgn0001965/FBgn0015799/FBgn0010269/FBgn0002901/FBgn0040298/FBgn0024371/FBgn0261278/FBgn0263855/FBgn0019686/FBgn0003444/FBgn0010316/FBgn0020270/FBgn0038827/FBgn0284220/FBgn0261850/FBgn0032698/FBgn0004643/FBgn0028978/FBgn0003268/FBgn0002878/FBg…
BP	GO:1901991	negative regulation of mitotic cell cycle phase transition	45	-0.542251	0.000279314	0.0119117	0.0107853	3548	tags=80%, list=28%, signal=58%	FBgn0031696/FBgn0026417/FBgn0026326/FBgn0035640/FBgn0004587/FBgn0030410/FBgn0025457/FBgn0030694/FBgn0044324/FBgn0045035/FBgn0025808/FBgn0037660/FBgn0261530/FBgn0013756/FBgn0011648/FBgn0002783/FBgn0000212/FBgn0039271/FBgn0001965/FBgn0015799/FBgn0010269/FBgn0002901/FBgn0024371/FBgn0261278/FBgn0263855/FBgn0003444/FBgn0010316/FBgn0020270/FBgn0261850/FBgn0004643/FBgn0003268/FBgn0002878/FBgn0004367/FBg…
BP	GO:0010639	negative regulation of organelle organization	89	-0.405006	0.000693649	0.0227764	0.0206226	3318	tags=49%, list=26%, signal=37%	FBgn0044324/FBgn0260744/FBgn0262519/FBgn0087008/FBgn0002775/FBgn0037660/FBgn0260012/FBgn0016984/FBgn0011570/FBgn0042085/FBgn0003187/FBgn0015589/FBgn0034577/FBgn0051715/FBgn0013756/FBgn0037659/FBgn0010225/FBgn0035533/FBgn0261004/FBgn0041174/FBgn0032925/FBgn0005386/FBgn0038747/FBgn0000139/FBgn0050169/FBgn0038206/FBgn0051453/FBgn0026598/FBgn0261573/FBgn0004655/FBgn0030082/FBgn0263855/FBgn0039227/FBg…
BP	GO:0042326	negative regulation of phosphorylation	59	-0.475103	0.00075144	0.0242192	0.021929	4206	tags=59%, list=33%, signal=40%	FBgn0038251/FBgn0034113/FBgn0011737/FBgn0032702/FBgn0016641/FBgn0030581/FBgn0003209/FBgn0026379/FBgn0002121/FBgn0015286/FBgn0283500/FBgn0026192/FBgn0003416/FBgn0243512/FBgn0016984/FBgn0011570/FBgn0004648/FBgn0003139/FBgn0034577/FBgn0034086/FBgn0040206/FBgn0000139/FBgn0029778/FBgn0267487/FBgn0263933/FBgn0036844/FBgn0262866/FBgn0031044/FBgn0002413/FBgn0038948/FBgn0010316/FBgn0039044/FBgn0010278/FBg…
BP	GO:0001933	negative regulation of protein phosphorylation	58	-0.467452	0.00090943	0.0286511	0.0259418	4206	tags=59%, list=33%, signal=39%	FBgn0038251/FBgn0034113/FBgn0011737/FBgn0032702/FBgn0016641/FBgn0030581/FBgn0003209/FBgn0026379/FBgn0002121/FBgn0015286/FBgn0283500/FBgn0026192/FBgn0003416/FBgn0243512/FBgn0016984/FBgn0011570/FBgn0004648/FBgn0003139/FBgn0034577/FBgn0034086/FBgn0040206/FBgn0000139/FBgn0029778/FBgn0267487/FBgn0263933/FBgn0036844/FBgn0262866/FBgn0031044/FBgn0002413/FBgn0038948/FBgn0010316/FBgn0010278/FBgn0086356/FBg…
BP	GO:0098813	nuclear chromosome segregation	154	-0.529896	1e-10	2.11939e-08	1.91898e-08	3614	tags=68%, list=28%, signal=49%	FBgn0261797/FBgn0025781/FBgn0011606/FBgn0025457/FBgn0000146/FBgn0002948/FBgn0038478/FBgn0003124/FBgn0267398/FBgn0036389/FBgn0054001/FBgn0044324/FBgn0026401/FBgn0035627/FBgn0032244/FBgn0262519/FBgn0040208/FBgn0259685/FBgn0035766/FBgn0029879/FBgn0030242/FBgn0041147/FBgn0030268/FBgn0031886/FBgn0032863/FBgn0259876/FBgn0260985/FBgn0037660/FBgn0260012/FBgn0260987/FBgn0086384/FBgn0002781/FBgn0040347/FBg…
BP	GO:0000280	nuclear division	276	-0.460413	1e-10	2.11939e-08	1.91898e-08	3634	tags=54%, list=28%, signal=40%	FBgn0260942/FBgn0001612/FBgn0261797/FBgn0025781/FBgn0032848/FBgn0011606/FBgn0025457/FBgn0032705/FBgn0000146/FBgn0002948/FBgn0038478/FBgn0051040/FBgn0003124/FBgn0267398/FBgn0036389/FBgn0054001/FBgn0044324/FBgn0026401/FBgn0035627/FBgn0024689/FBgn0040208/FBgn0035766/FBgn0029879/FBgn0030242/FBgn0041147/FBgn0030268/FBgn0031886/FBgn0032863/FBgn0259876/FBgn0034939/FBgn0037660/FBgn0260012/FBgn0260987/FBg…
BP	GO:0033260	nuclear DNA replication	18	-0.744174	0.000447939	0.0167383	0.0151555	2211	tags=78%, list=17%, signal=64%	FBgn0039271/FBgn0025815/FBgn0003479/FBgn0283467/FBgn0015929/FBgn0051612/FBgn0010316/FBgn0259113/FBgn0014861/FBgn0017577/FBgn0284442/FBgn0020633/FBgn0000996/FBgn0086695
CC	GO:0055029	nuclear DNA-directed RNA polymerase complex	83	-0.406742	0.000967176	0.0296685	0.026863	3447	tags=43%, list=27%, signal=32%	FBgn0019938/FBgn0263757/FBgn0035318/FBgn0041103/FBgn0010421/FBgn0038951/FBgn0022936/FBgn0024956/FBgn0042092/FBgn0261109/FBgn0263237/FBgn0010356/FBgn0262955/FBgn0022724/FBgn0011836/FBgn0000617/FBgn0033929/FBgn0011762/FBgn0036188/FBgn0010282/FBgn0024909/FBgn0026441/FBgn0031281/FBgn0015828/FBgn0003687/FBgn0003277/FBgn0031309/FBgn0032688/FBgn0019637/FBgn0051155/FBgn0259113/FBgn0261850/FBgn0039067/FBg…
CC	GO:0043596	nuclear replication fork	22	-0.747593	1.61743e-05	0.00110905	0.00100418	2576	tags=91%, list=20%, signal=73%	FBgn0030365/FBgn0004924/FBgn0025355/FBgn0011762/FBgn0010173/FBgn0032906/FBgn0261976/FBgn0266421/FBgn0039403/FBgn0283467/FBgn0032929/FBgn0259113/FBgn0263600/FBgn0023513/FBgn0032698/FBgn0038118/FBgn0033890/FBgn0259676/FBgn0050085/FBgn0005696
BP	GO:0000956	nuclear-transcribed mRNA catabolic process	66	-0.487569	0.000297808	0.012398	0.0112257	4074	tags=56%, list=32%, signal=38%	FBgn0011837/FBgn0283682/FBgn0261067/FBgn0022942/FBgn0037372/FBgn0036916/FBgn0019890/FBgn0036621/FBgn0027784/FBgn0000146/FBgn0051992/FBgn0086706/FBgn0263757/FBgn0030049/FBgn0039117/FBgn0041164/FBgn0032296/FBgn0033352/FBgn0266053/FBgn0004872/FBgn0031868/FBgn0261808/FBgn0017550/FBgn0263968/FBgn0250816/FBgn0034923/FBgn0039260/FBgn0030789/FBgn0016070/FBgn0052533/FBgn0034879/FBgn0039251/FBgn0051155/FBg…
MF	GO:0004518	nuclease activity	95	-0.474039	2.06889e-05	0.00139133	0.00125976	2896	tags=51%, list=23%, signal=39%	FBgn0030177/FBgn0261065/FBgn0026722/FBgn0033352/FBgn0036833/FBgn0000477/FBgn0040347/FBgn0261984/FBgn0039183/FBgn0032924/FBgn0035838/FBgn0029977/FBgn0034246/FBgn0031868/FBgn0261808/FBgn0020909/FBgn0036831/FBgn0015621/FBgn0017550/FBgn0028434/FBgn0037338/FBgn0039260/FBgn0039861/FBgn0003480/FBgn0002887/FBgn0015553/FBgn0030251/FBgn0263831/FBgn0025832/FBgn0002707/FBgn0039016/FBgn0259113/FBgn0020270/FBg…
BP	GO:0034655	nucleobase-containing compound catabolic process	136	-0.365253	0.000373471	0.0144312	0.0130666	4252	tags=53%, list=33%, signal=36%	FBgn0002716/FBgn0029992/FBgn0031484/FBgn0034988/FBgn0011837/FBgn0283682/FBgn0033690/FBgn0026737/FBgn0039464/FBgn0261067/FBgn0284256/FBgn0003015/FBgn0022942/FBgn0037372/FBgn0034225/FBgn0036916/FBgn0019890/FBgn0036621/FBgn0028380/FBgn0027784/FBgn0267790/FBgn0000146/FBgn0051992/FBgn0250837/FBgn0086706/FBgn0263757/FBgn0030049/FBgn0010406/FBgn0039117/FBgn0041164/FBgn0050105/FBgn0028471/FBgn0032296/FBg…
CC	GO:0005730	nucleolus	205	-0.32092	0.000347696	0.0138169	0.0125104	4443	tags=48%, list=35%, signal=32%	FBgn0261286/FBgn0038989/FBgn0033169/FBgn0038473/FBgn0036018/FBgn0263605/FBgn0036964/FBgn0261602/FBgn0038597/FBgn0026417/FBgn0030630/FBgn0039923/FBgn0023527/FBgn0021874/FBgn0035624/FBgn0030720/FBgn0020305/FBgn0032194/FBgn0037137/FBgn0030266/FBgn0086451/FBgn0035393/FBgn0036916/FBgn0032051/FBgn0002774/FBgn0037561/FBgn0039182/FBgn0032138/FBgn0030063/FBgn0002780/FBgn0032408/FBgn0029714/FBgn0262560/FBg…
BP	GO:0009994	oocyte differentiation	149	-0.353684	0.000228507	0.0102447	0.00927597	3628	tags=38%, list=28%, signal=28%	FBgn0261988/FBgn0261797/FBgn0267790/FBgn0000146/FBgn0031985/FBgn0045862/FBgn0003124/FBgn0259139/FBgn0261524/FBgn0001233/FBgn0002121/FBgn0261064/FBgn0041164/FBgn0002736/FBgn0001308/FBgn0001990/FBgn0026722/FBgn0016984/FBgn0261458/FBgn0086384/FBgn0020407/FBgn0034577/FBgn0004872/FBgn0086251/FBgn0260940/FBgn0033757/FBgn0003205/FBgn0021761/FBgn0039861/FBgn0026433/FBgn0283442/FBgn0037620/FBgn0016034/FBg…
BP	GO:0030716	oocyte fate determination	34	-0.557591	0.00166625	0.0436469	0.0395196	2872	tags=44%, list=23%, signal=34%	FBgn0026722/FBgn0034577/FBgn0004872/FBgn0029977/FBgn0039861/FBgn0003480/FBgn0003479/FBgn0002989/FBgn0002707/FBgn0039016/FBgn0010316/FBgn0003483/FBgn0003482/FBgn0004367/FBgn0002899
BP	GO:0030717	oocyte karyosome formation	30	-0.652646	6.9224e-05	0.0039362	0.00356398	3529	tags=73%, list=28%, signal=53%	FBgn0000146/FBgn0031759/FBgn0045035/FBgn0260012/FBgn0031977/FBgn0003502/FBgn0027537/FBgn0086251/FBgn0027889/FBgn0021761/FBgn0283442/FBgn0003480/FBgn0033921/FBgn0262733/FBgn0003479/FBgn0019686/FBgn0003483/FBgn0034098/FBgn0003482/FBgn0002899/FBgn0261266/FBgn0260932
BP	GO:0048285	organelle fission	291	-0.451863	1e-10	2.11939e-08	1.91898e-08	3634	tags=53%, list=28%, signal=39%	FBgn0260942/FBgn0001612/FBgn0261797/FBgn0025781/FBgn0032848/FBgn0011606/FBgn0025457/FBgn0032705/FBgn0000146/FBgn0002948/FBgn0039068/FBgn0038478/FBgn0051040/FBgn0003124/FBgn0267398/FBgn0036389/FBgn0261276/FBgn0054001/FBgn0044324/FBgn0026401/FBgn0035627/FBgn0024689/FBgn0040208/FBgn0035766/FBgn0029879/FBgn0030242/FBgn0041147/FBgn0030268/FBgn0031886/FBgn0032863/FBgn0259876/FBgn0034939/FBgn0037660/FBg…
BP	GO:0016054	organic acid catabolic process	78	-0.423336	0.00118128	0.0344245	0.0311692	2487	tags=35%, list=19%, signal=28%	FBgn0028479/FBgn0286783/FBgn0033761/FBgn0038742/FBgn0029969/FBgn0035203/FBgn0039094/FBgn0035065/FBgn0023535/FBgn0033543/FBgn0039349/FBgn0040064/FBgn0001125/FBgn0040336/FBgn0014031/FBgn0031824/FBgn0037999/FBgn0036997/FBgn0040211/FBgn0001208/FBgn0034364/FBgn0029924/FBgn0003965/FBgn0032287/FBgn0036208/FBgn0040349/FBgn0037801
BP	GO:1901361	organic cyclic compound catabolic process	165	-0.350383	0.000222223	0.0101584	0.00919777	4252	tags=52%, list=33%, signal=35%	FBgn0002716/FBgn0029992/FBgn0037513/FBgn0031484/FBgn0034988/FBgn0011837/FBgn0283682/FBgn0033690/FBgn0026737/FBgn0039464/FBgn0261067/FBgn0284256/FBgn0003015/FBgn0022942/FBgn0037697/FBgn0037372/FBgn0034225/FBgn0261436/FBgn0036916/FBgn0019890/FBgn0036621/FBgn0028380/FBgn0027784/FBgn0267790/FBgn0000146/FBgn0051992/FBgn0250837/FBgn0035964/FBgn0086706/FBgn0023537/FBgn0263757/FBgn0030049/FBgn0010406/FBg…
BP	GO:0030707	ovarian follicle cell development	284	-0.385874	8.61588e-09	1.22979e-06	1.11349e-06	3275	tags=42%, list=26%, signal=32%	FBgn0015286/FBgn0003391/FBgn0041164/FBgn0264855/FBgn0011225/FBgn0026192/FBgn0030018/FBgn0003255/FBgn0265434/FBgn0032006/FBgn0003416/FBgn0000250/FBgn0023143/FBgn0267347/FBgn0001308/FBgn0003334/FBgn0016917/FBgn0000307/FBgn0032409/FBgn0243512/FBgn0011570/FBgn0015477/FBgn0261574/FBgn0261456/FBgn0020407/FBgn0000578/FBgn0015589/FBgn0266674/FBgn0025866/FBgn0243511/FBgn0266671/FBgn0015838/FBgn0011648/FBg…
MF	GO:0042834	peptidoglycan binding	16	-0.735939	0.000449929	0.0167383	0.0151555	278	tags=44%, list=2%, signal=43%	FBgn0043575/FBgn0243514/FBgn0030310/FBgn0035806/FBgn0051410/FBgn0043578/FBgn0043577
BP	GO:0018394	peptidyl-lysine acetylation	77	-0.426803	0.00130642	0.0362583	0.0328296	3772	tags=55%, list=30%, signal=39%	FBgn0039859/FBgn0010417/FBgn0036039/FBgn0030945/FBgn0051866/FBgn0040066/FBgn0038870/FBgn0267398/FBgn0031759/FBgn0028387/FBgn0050390/FBgn0025802/FBgn0035766/FBgn0033341/FBgn0002775/FBgn0051865/FBgn0000307/FBgn0023216/FBgn0036483/FBgn0010356/FBgn0043002/FBgn0033155/FBgn0000617/FBgn0032925/FBgn0000212/FBgn0031974/FBgn0034537/FBgn0031281/FBgn0039654/FBgn0014340/FBgn0032691/FBgn0261573/FBgn0052343/FBg…
BP	GO:0018205	peptidyl-lysine modification	146	-0.343198	0.00170261	0.0439411	0.0397859	3701	tags=48%, list=29%, signal=34%	FBgn0010417/FBgn0036039/FBgn0030945/FBgn0051866/FBgn0031698/FBgn0053230/FBgn0040066/FBgn0038870/FBgn0267398/FBgn0037251/FBgn0031759/FBgn0028387/FBgn0050390/FBgn0025802/FBgn0023518/FBgn0035766/FBgn0020887/FBgn0029512/FBgn0033341/FBgn0002775/FBgn0051865/FBgn0000307/FBgn0263755/FBgn0023216/FBgn0034722/FBgn0036483/FBgn0010356/FBgn0043002/FBgn0036004/FBgn0046214/FBgn0033155/FBgn0040206/FBgn0000617/FBg…
BP	GO:0034587	piRNA metabolic process	14	-0.734007	0.000687855	0.0226927	0.0205469	2649	tags=93%, list=21%, signal=74%	FBgn0041164/FBgn0033273/FBgn0004872/FBgn0032924/FBgn0086251/FBgn0016034/FBgn0004400/FBgn0033921/FBgn0003401/FBgn0263143/FBgn0027579/FBgn0261266/FBgn0260932
BP	GO:0007009	plasma membrane organization	22	-0.657397	0.000936412	0.0292378	0.026473	2558	tags=59%, list=20%, signal=47%	FBgn0266671/FBgn0261020/FBgn0033476/FBgn0035533/FBgn0052056/FBgn0026630/FBgn0011202/FBgn0262716/FBgn0266672/FBgn0027579/FBgn0052579/FBgn0261385/FBgn0034279
CC	GO:0005700	polytene chromosome	184	-0.455516	1.47394e-09	2.51432e-07	2.27656e-07	3324	tags=50%, list=26%, signal=38%	FBgn0001233/FBgn0044324/FBgn0263757/FBgn0026401/FBgn0000239/FBgn0037093/FBgn0262519/FBgn0000018/FBgn0025802/FBgn0023518/FBgn0087008/FBgn0001197/FBgn0284249/FBgn0027950/FBgn0035357/FBgn0002775/FBgn0000412/FBgn0260012/FBgn0003334/FBgn0250786/FBgn0039120/FBgn0260987/FBgn0261019/FBgn0263755/FBgn0016984/FBgn0259785/FBgn0039338/FBgn0002781/FBgn0042085/FBgn0004837/FBgn0014189/FBgn0036004/FBgn0046214/FBg…
CC	GO:0005705	polytene chromosome interband	36	-0.609359	0.000157833	0.00788486	0.00713925	4268	tags=78%, list=33%, signal=52%	FBgn0262527/FBgn0038016/FBgn0260749/FBgn0031655/FBgn0028982/FBgn0010416/FBgn0001233/FBgn0044324/FBgn0263757/FBgn0284249/FBgn0250786/FBgn0260987/FBgn0261019/FBgn0259785/FBgn0026577/FBgn0262976/FBgn0035407/FBgn0010328/FBgn0263832/FBgn0014340/FBgn0004050/FBgn0040273/FBgn0003511/FBgn0040372/FBgn0015602/FBgn0003512/FBgn0026080/FBgn0261850
BP	GO:0045787	positive regulation of cell cycle	58	-0.534486	3.70526e-05	0.0023138	0.002095	3614	tags=57%, list=28%, signal=41%	FBgn0261797/FBgn0025781/FBgn0026401/FBgn0041164/FBgn0029879/FBgn0041147/FBgn0032863/FBgn0024956/FBgn0000307/FBgn0021796/FBgn0259785/FBgn0004837/FBgn0013756/FBgn0025355/FBgn0002673/FBgn0261976/FBgn0034314/FBgn0037613/FBgn0261786/FBgn0052707/FBgn0039403/FBgn0040290/FBgn0051612/FBgn0032929/FBgn0010316/FBgn0003023/FBgn0039044/FBgn0010315/FBgn0000826/FBgn0003525/FBgn0010382/FBgn0039833/FBgn0036368
BP	GO:2001252	positive regulation of chromosome organization	63	-0.445712	0.00148265	0.0397305	0.0359735	3711	tags=62%, list=29%, signal=44%	FBgn0037669/FBgn0002774/FBgn0025781/FBgn0031698/FBgn0038478/FBgn0260936/FBgn0026401/FBgn0023518/FBgn0029879/FBgn0041147/FBgn0032863/FBgn0027508/FBgn0027499/FBgn0016917/FBgn0034722/FBgn0016053/FBgn0027537/FBgn0004872/FBgn0263667/FBgn0000139/FBgn0086908/FBgn0263933/FBgn0004050/FBgn0032691/FBgn0052707/FBgn0261573/FBgn0260397/FBgn0040372/FBgn0263855/FBgn0263738/FBgn0000629/FBgn0000283/FBgn0025463/FBg…
BP	GO:0031349	positive regulation of defense response	70	-0.430762	0.00190657	0.0476235	0.0431201	2933	tags=33%, list=23%, signal=25%	FBgn0033438/FBgn0086358/FBgn0040323/FBgn0261574/FBgn0003882/FBgn0003612/FBgn0034246/FBgn0041205/FBgn0037515/FBgn0034537/FBgn0032157/FBgn0013983/FBgn0010441/FBgn0040321/FBgn0014018/FBgn0039102/FBgn0003495/FBgn0262473/FBgn0031888/FBgn0033388/FBgn0030310/FBgn0035806/FBgn0010388
BP	GO:1900426	positive regulation of defense response to bacterium	30	-0.568814	0.00181814	0.0462402	0.0418677	1050	tags=27%, list=8%, signal=25%	FBgn0013983/FBgn0014018/FBgn0039102/FBgn0003495/FBgn0033388/FBgn0030310/FBgn0035806/FBgn0010388
BP	GO:0045931	positive regulation of mitotic cell cycle	38	-0.527293	0.00189107	0.0474055	0.0429227	3614	tags=58%, list=28%, signal=42%	FBgn0261797/FBgn0025781/FBgn0026401/FBgn0029879/FBgn0041147/FBgn0032863/FBgn0259785/FBgn0004837/FBgn0013756/FBgn0002673/FBgn0261976/FBgn0034314/FBgn0261786/FBgn0052707/FBgn0039403/FBgn0040290/FBgn0032929/FBgn0010315/FBgn0000826/FBgn0003525/FBgn0010382/FBgn0036368
BP	GO:0031401	positive regulation of protein modification process	142	-0.344356	0.00179395	0.0459594	0.0416134	3581	tags=45%, list=28%, signal=33%	FBgn0286070/FBgn0031698/FBgn0283499/FBgn0015513/FBgn0037363/FBgn0030748/FBgn0261524/FBgn0030018/FBgn0023518/FBgn0032006/FBgn0024956/FBgn0000307/FBgn0262937/FBgn0032409/FBgn0021796/FBgn0036934/FBgn0038854/FBgn0265464/FBgn0034722/FBgn0086384/FBgn0267698/FBgn0261456/FBgn0033153/FBgn0086779/FBgn0005198/FBgn0011573/FBgn0040206/FBgn0015402/FBgn0003205/FBgn0263667/FBgn0261108/FBgn0034110/FBgn0037621/FBg…
CC	GO:0071011	precatalytic spliceosome	126	-0.439708	6.20006e-06	0.000481813	0.000436252	3985	tags=57%, list=31%, signal=40%	FBgn0000615/FBgn0261119/FBgn0035141/FBgn0004587/FBgn0017457/FBgn0022942/FBgn0040235/FBgn0037466/FBgn0031229/FBgn0034000/FBgn0039581/FBgn0027587/FBgn0033210/FBgn0010774/FBgn0051368/FBgn0001491/FBgn0000146/FBgn0050122/FBgn0265574/FBgn0024542/FBgn0031287/FBgn0005411/FBgn0039558/FBgn0037342/FBgn0039566/FBgn0002736/FBgn0033688/FBgn0025571/FBgn0038666/FBgn0024191/FBgn0030474/FBgn0037660/FBgn0011640/FBg…
CC	GO:0030684	preribosome	66	-0.475175	0.000530638	0.0187438	0.0169714	4830	tags=65%, list=38%, signal=41%	FBgn0026196/FBgn0003062/FBgn0039274/FBgn0034933/FBgn0052075/FBgn0261286/FBgn0033169/FBgn0263605/FBgn0038597/FBgn0014022/FBgn0022069/FBgn0030720/FBgn0020305/FBgn0086451/FBgn0035393/FBgn0030878/FBgn0033661/FBgn0032051/FBgn0039182/FBgn0032138/FBgn0030063/FBgn0032408/FBgn0029714/FBgn0262560/FBgn0034734/FBgn0261535/FBgn0010770/FBgn0053505/FBgn0028744/FBgn0036254/FBgn0039306/FBgn0030177/FBgn0010926/FBg…
BP	GO:0006473	protein acetylation	79	-0.410171	0.00192556	0.0477567	0.0432407	3772	tags=54%, list=30%, signal=39%	FBgn0039859/FBgn0010417/FBgn0036039/FBgn0030945/FBgn0051866/FBgn0040066/FBgn0038870/FBgn0267398/FBgn0031759/FBgn0028387/FBgn0050390/FBgn0025802/FBgn0035766/FBgn0033341/FBgn0002775/FBgn0051865/FBgn0000307/FBgn0023216/FBgn0036483/FBgn0010356/FBgn0243511/FBgn0043002/FBgn0033155/FBgn0000617/FBgn0032925/FBgn0000212/FBgn0031974/FBgn0034537/FBgn0031281/FBgn0039654/FBgn0014340/FBgn0032691/FBgn0261573/FBg…
MF	GO:0017016	Ras GTPase binding	152	-0.369001	0.000277122	0.0119117	0.0107853	4435	tags=61%, list=35%, signal=40%	FBgn0038360/FBgn0037297/FBgn0002566/FBgn0000247/FBgn0262740/FBgn0023172/FBgn0264560/FBgn0027335/FBgn0036921/FBgn0035879/FBgn0261556/FBgn0083969/FBgn0265778/FBgn0050115/FBgn0040348/FBgn0020620/FBgn0044826/FBgn0013718/FBgn0026252/FBgn0031233/FBgn0025864/FBgn0040068/FBgn0040005/FBgn0034230/FBgn0037894/FBgn0034854/FBgn0038304/FBgn0004868/FBgn0051064/FBgn0015278/FBgn0020497/FBgn0261532/FBgn0259212/FBg…
BP	GO:0007259	receptor signaling pathway via JAK-STAT	31	-0.638289	0.000213058	0.00994697	0.00900636	2929	tags=52%, list=23%, signal=40%	FBgn0011785/FBgn0000541/FBgn0016917/FBgn0259785/FBgn0003612/FBgn0034793/FBgn0015903/FBgn0267487/FBgn0033266/FBgn0043903/FBgn0010315/FBgn0010382/FBgn0041184/FBgn0031055/FBgn0030904/FBgn0053542
BP	GO:0097696	receptor signaling pathway via STAT	31	-0.638289	0.000213058	0.00994697	0.00900636	2929	tags=52%, list=23%, signal=40%	FBgn0011785/FBgn0000541/FBgn0016917/FBgn0259785/FBgn0003612/FBgn0034793/FBgn0015903/FBgn0267487/FBgn0033266/FBgn0043903/FBgn0010315/FBgn0010382/FBgn0041184/FBgn0031055/FBgn0030904/FBgn0053542
BP	GO:0007131	reciprocal meiotic recombination	32	-0.716273	1.90617e-06	0.000162582	0.000147208	2634	tags=78%, list=21%, signal=62%	FBgn0040347/FBgn0028525/FBgn0002906/FBgn0029977/FBgn0028434/FBgn0050169/FBgn0051453/FBgn0003480/FBgn0003227/FBgn0002901/FBgn0003479/FBgn0038767/FBgn0002989/FBgn0002707/FBgn0039017/FBgn0039044/FBgn0038827/FBgn0284220/FBgn0016036/FBgn0003482/FBgn0017577/FBgn0004367/FBgn0260986/FBgn0033549/FBgn0033389
BP	GO:0000725	recombinational repair	54	-0.641951	2.80039e-07	3.06031e-05	2.77092e-05	2847	tags=70%, list=22%, signal=55%	FBgn0260987/FBgn0265003/FBgn0261530/FBgn0266282/FBgn0040347/FBgn0027375/FBgn0002906/FBgn0003612/FBgn0037897/FBgn0025815/FBgn0010173/FBgn0032906/FBgn0050169/FBgn0261976/FBgn0266421/FBgn0003480/FBgn0035150/FBgn0039403/FBgn0003479/FBgn0002989/FBgn0283467/FBgn0002707/FBgn0040290/FBgn0029798/FBgn0015929/FBgn0039017/FBgn0027868/FBgn0020270/FBgn0040268/FBgn0014861/FBgn0023513/FBgn0030054/FBgn0003482/FBg…
BP	GO:0051726	regulation of cell cycle	273	-0.435505	1e-10	2.11939e-08	1.91898e-08	3713	tags=54%, list=29%, signal=39%	FBgn0015754/FBgn0026379/FBgn0004644/FBgn0042134/FBgn0027598/FBgn0261797/FBgn0025781/FBgn0011606/FBgn0025457/FBgn0032705/FBgn0027363/FBgn0266717/FBgn0023508/FBgn0003124/FBgn0030694/FBgn0002791/FBgn0044324/FBgn0026401/FBgn0041164/FBgn0262519/FBgn0029879/FBgn0031094/FBgn0022936/FBgn0041147/FBgn0019990/FBgn0032863/FBgn0024956/FBgn0045035/FBgn0029512/FBgn0025808/FBgn0260985/FBgn0259168/FBgn0037660/FBg…
BP	GO:1902806	regulation of cell cycle G1/S phase transition	24	-0.656507	0.00102585	0.0309257	0.0280013	2617	tags=58%, list=21%, signal=46%	FBgn0004837/FBgn0011648/FBgn0002783/FBgn0000212/FBgn0001965/FBgn0261976/FBgn0015799/FBgn0039403/FBgn0024371/FBgn0003444/FBgn0010316/FBgn0010315/FBgn0010382/FBgn0038390
BP	GO:1902749	regulation of cell cycle G2/M phase transition	31	-0.611514	0.000608503	0.0205598	0.0186156	3068	tags=71%, list=24%, signal=54%	FBgn0045035/FBgn0025808/FBgn0243512/FBgn0261530/FBgn0035294/FBgn0039271/FBgn0002673/FBgn0010269/FBgn0030788/FBgn0002901/FBgn0040087/FBgn0050342/FBgn0261278/FBgn0040290/FBgn0037327/FBgn0020270/FBgn0261850/FBgn0015625/FBgn0002878/FBgn0003525/FBgn0004367/FBgn0052251
BP	GO:1901987	regulation of cell cycle phase transition	92	-0.530677	6.0904e-07	5.91615e-05	5.3567e-05	3125	tags=57%, list=24%, signal=43%	FBgn0029879/FBgn0041147/FBgn0032863/FBgn0045035/FBgn0025808/FBgn0037660/FBgn0000307/FBgn0243512/FBgn0261530/FBgn0004837/FBgn0013756/FBgn0035294/FBgn0011648/FBgn0002783/FBgn0041171/FBgn0000212/FBgn0039271/FBgn0001965/FBgn0031549/FBgn0002673/FBgn0261976/FBgn0015799/FBgn0010269/FBgn0030788/FBgn0002901/FBgn0052707/FBgn0039403/FBgn0040087/FBgn0024371/FBgn0050342/FBgn0261278/FBgn0000404/FBgn0263855/FBg…
BP	GO:0010564	regulation of cell cycle process	162	-0.479854	6.11243e-10	1.09616e-07	9.92507e-08	3629	tags=57%, list=28%, signal=42%	FBgn0027598/FBgn0261797/FBgn0025781/FBgn0011606/FBgn0025457/FBgn0266717/FBgn0023508/FBgn0003124/FBgn0030694/FBgn0044324/FBgn0026401/FBgn0262519/FBgn0029879/FBgn0041147/FBgn0032863/FBgn0045035/FBgn0025808/FBgn0037660/FBgn0260012/FBgn0000307/FBgn0243512/FBgn0260399/FBgn0261530/FBgn0004837/FBgn0013756/FBgn0035294/FBgn0011648/FBgn0002783/FBgn0261004/FBgn0041171/FBgn0037897/FBgn0000212/FBgn0035407/FBg…
BP	GO:0080135	regulation of cellular response to stress	99	-0.41172	0.000330658	0.0133677	0.0121037	3714	tags=51%, list=29%, signal=36%	FBgn0003209/FBgn0026379/FBgn0020497/FBgn0259212/FBgn0015513/FBgn0261276/FBgn0030748/FBgn0015286/FBgn0283500/FBgn0041164/FBgn0030018/FBgn0032006/FBgn0013987/FBgn0023216/FBgn0032409/FBgn0243512/FBgn0265464/FBgn0011570/FBgn0086712/FBgn0003139/FBgn0039338/FBgn0034577/FBgn0002906/FBgn0041171/FBgn0041174/FBgn0259152/FBgn0034110/FBgn0263968/FBgn0030028/FBgn0267487/FBgn0014340/FBgn0035150/FBgn0263933/FBg…
BP	GO:0001672	regulation of chromatin assembly or disassembly	21	-0.697204	0.000647765	0.0215737	0.0195336	2912	tags=90%, list=23%, signal=70%	FBgn0002774/FBgn0038478/FBgn0027499/FBgn0016917/FBgn0016053/FBgn0002781/FBgn0004872/FBgn0086908/FBgn0261573/FBgn0260397/FBgn0027574/FBgn0002872/FBgn0030082/FBgn0002183/FBgn0024329/FBgn0025463/FBgn0010278/FBgn0003598/FBgn0027655
BP	GO:1902275	regulation of chromatin organization	99	-0.45253	2.42078e-05	0.00159726	0.00144622	2955	tags=55%, list=23%, signal=42%	FBgn0023518/FBgn0087008/FBgn0002775/FBgn0027499/FBgn0016917/FBgn0023216/FBgn0016984/FBgn0034722/FBgn0016053/FBgn0037607/FBgn0027537/FBgn0002781/FBgn0042085/FBgn0036004/FBgn0004872/FBgn0046214/FBgn0037659/FBgn0022786/FBgn0032925/FBgn0263667/FBgn0005386/FBgn0000139/FBgn0086908/FBgn0014340/FBgn0263933/FBgn0004050/FBgn0032691/FBgn0261573/FBgn0260397/FBgn0040372/FBgn0027574/FBgn0002872/FBgn0036915/FBg…
BP	GO:0033044	regulation of chromosome organization	144	-0.457102	9.29733e-08	1.12113e-05	1.01511e-05	3711	tags=60%, list=29%, signal=43%	FBgn0037669/FBgn0002774/FBgn0261797/FBgn0025781/FBgn0031698/FBgn0025457/FBgn0038478/FBgn0267398/FBgn0260936/FBgn0044324/FBgn0026401/FBgn0262519/FBgn0023518/FBgn0029879/FBgn0041147/FBgn0032863/FBgn0087008/FBgn0027508/FBgn0002775/FBgn0037660/FBgn0027499/FBgn0260012/FBgn0016917/FBgn0023216/FBgn0016984/FBgn0034722/FBgn0016053/FBgn0037607/FBgn0027537/FBgn0002781/FBgn0042085/FBgn0036004/FBgn0004872/FBg…
BP	GO:0031347	regulation of defense response	130	-0.385649	0.00022407	0.0101763	0.00921399	4404	tags=55%, list=35%, signal=36%	FBgn0027603/FBgn0026760/FBgn0028988/FBgn0034366/FBgn0035976/FBgn0260780/FBgn0034647/FBgn0038191/FBgn0037906/FBgn0019949/FBgn0038928/FBgn0028541/FBgn0026878/FBgn0015509/FBgn0025864/FBgn0028982/FBgn0004419/FBgn0002930/FBgn0261988/FBgn0000146/FBgn0008635/FBgn0260936/FBgn0283521/FBgn0015286/FBgn0015239/FBgn0045035/FBgn0000250/FBgn0033438/FBgn0086358/FBgn0000541/FBgn0016917/FBgn0039120/FBgn0040323/FBg…
BP	GO:0051052	regulation of DNA metabolic process	42	-0.588233	7.69618e-05	0.00434089	0.00393041	3102	tags=64%, list=24%, signal=49%	FBgn0002736/FBgn0027508/FBgn0263198/FBgn0023216/FBgn0004872/FBgn0002906/FBgn0023514/FBgn0015546/FBgn0035150/FBgn0015376/FBgn0051989/FBgn0003479/FBgn0283467/FBgn0019686/FBgn0015664/FBgn0029798/FBgn0034908/FBgn0003028/FBgn0039044/FBgn0038252/FBgn0036486/FBgn0261850/FBgn0003483/FBgn0026533/FBgn0038608/FBgn0000996/FBgn0050085
BP	GO:0006275	regulation of DNA replication	33	-0.609911	0.000288004	0.0120617	0.0109211	2211	tags=58%, list=17%, signal=48%	FBgn0039271/FBgn0025355/FBgn0005655/FBgn0023514/FBgn0015799/FBgn0034495/FBgn0015376/FBgn0283467/FBgn0033081/FBgn0024371/FBgn0040290/FBgn0051612/FBgn0003023/FBgn0032698/FBgn0038608/FBgn0038118/FBgn0010382/FBgn0000996/FBgn0050085
BP	GO:2000045	regulation of G1/S transition of mitotic cell cycle	24	-0.656507	0.00102585	0.0309257	0.0280013	2617	tags=58%, list=21%, signal=46%	FBgn0004837/FBgn0011648/FBgn0002783/FBgn0000212/FBgn0001965/FBgn0261976/FBgn0015799/FBgn0039403/FBgn0024371/FBgn0003444/FBgn0010316/FBgn0010315/FBgn0010382/FBgn0038390
BP	GO:0010389	regulation of G2/M transition of mitotic cell cycle	31	-0.611514	0.000608503	0.0205598	0.0186156	3068	tags=71%, list=24%, signal=54%	FBgn0045035/FBgn0025808/FBgn0243512/FBgn0261530/FBgn0035294/FBgn0039271/FBgn0002673/FBgn0010269/FBgn0030788/FBgn0002901/FBgn0040087/FBgn0050342/FBgn0261278/FBgn0040290/FBgn0037327/FBgn0020270/FBgn0261850/FBgn0015625/FBgn0002878/FBgn0003525/FBgn0004367/FBgn0052251
BP	GO:0031445	regulation of heterochromatin assembly	16	-0.708056	0.0012244	0.0349529	0.0316477	2912	tags=81%, list=23%, signal=63%	FBgn0027499/FBgn0016917/FBgn0016053/FBgn0004872/FBgn0086908/FBgn0261573/FBgn0260397/FBgn0002872/FBgn0030082/FBgn0024329/FBgn0025463/FBgn0003598/FBgn0027655
BP	GO:1902531	regulation of intracellular signal transduction	279	-0.290935	0.000342845	0.013702	0.0124063	3990	tags=45%, list=31%, signal=32%	FBgn0266848/FBgn0015509/FBgn0034962/FBgn0025864/FBgn0035590/FBgn0039466/FBgn0263987/FBgn0283649/FBgn0010341/FBgn0015279/FBgn0040068/FBgn0086370/FBgn0034230/FBgn0016641/FBgn0027587/FBgn0050476/FBgn0003209/FBgn0034350/FBgn0026379/FBgn0028717/FBgn0261988/FBgn0259212/FBgn0262516/FBgn0286070/FBgn0027561/FBgn0031006/FBgn0283499/FBgn0015513/FBgn0085443/FBgn0015803/FBgn0261276/FBgn0030748/FBgn0044452/FBg…
BP	GO:0043549	regulation of kinase activity	103	-0.426199	0.00013111	0.00689462	0.00624265	4307	tags=61%, list=34%, signal=41%	FBgn0014020/FBgn0010314/FBgn0038251/FBgn0010407/FBgn0001120/FBgn0034113/FBgn0011737/FBgn0032702/FBgn0010341/FBgn0058191/FBgn0015279/FBgn0030581/FBgn0026379/FBgn0039636/FBgn0025936/FBgn0283499/FBgn0037363/FBgn0261524/FBgn0002121/FBgn0003366/FBgn0038058/FBgn0038672/FBgn0026192/FBgn0030018/FBgn0020391/FBgn0022936/FBgn0032006/FBgn0024956/FBgn0000307/FBgn0243512/FBgn0267698/FBgn0261456/FBgn0033153/FBg…
BP	GO:0043408	regulation of MAPK cascade	99	-0.405042	0.000471111	0.017251	0.0156197	3905	tags=54%, list=31%, signal=37%	FBgn0010341/FBgn0040068/FBgn0016641/FBgn0050476/FBgn0003209/FBgn0028717/FBgn0259212/FBgn0286070/FBgn0283499/FBgn0015513/FBgn0030748/FBgn0261524/FBgn0015286/FBgn0283500/FBgn0030018/FBgn0032006/FBgn0003416/FBgn0013987/FBgn0032409/FBgn0036934/FBgn0243512/FBgn0265464/FBgn0011570/FBgn0003139/FBgn0039338/FBgn0033153/FBgn0034577/FBgn0086779/FBgn0011573/FBgn0040206/FBgn0015402/FBgn0003205/FBgn0034110/FBg…
BP	GO:0007346	regulation of mitotic cell cycle	169	-0.495555	1e-10	2.11939e-08	1.91898e-08	3125	tags=52%, list=24%, signal=40%	FBgn0029879/FBgn0041147/FBgn0032863/FBgn0045035/FBgn0029512/FBgn0025808/FBgn0037660/FBgn0021796/FBgn0035249/FBgn0243512/FBgn0260399/FBgn0259785/FBgn0261530/FBgn0020407/FBgn0040347/FBgn0004837/FBgn0027375/FBgn0013756/FBgn0035294/FBgn0011648/FBgn0002441/FBgn0002783/FBgn0041171/FBgn0000212/FBgn0035407/FBgn0039271/FBgn0001965/FBgn0031549/FBgn0002673/FBgn0261976/FBgn0034314/FBgn0015799/FBgn0010269/FBg…
BP	GO:1901990	regulation of mitotic cell cycle phase transition	90	-0.522682	4.94392e-07	4.93969e-05	4.47258e-05	3125	tags=61%, list=24%, signal=46%	FBgn0261797/FBgn0025781/FBgn0025457/FBgn0030694/FBgn0044324/FBgn0029879/FBgn0041147/FBgn0032863/FBgn0045035/FBgn0025808/FBgn0037660/FBgn0243512/FBgn0261530/FBgn0004837/FBgn0013756/FBgn0035294/FBgn0011648/FBgn0002783/FBgn0041171/FBgn0000212/FBgn0039271/FBgn0001965/FBgn0031549/FBgn0002673/FBgn0261976/FBgn0015799/FBgn0010269/FBgn0030788/FBgn0002901/FBgn0052707/FBgn0039403/FBgn0040087/FBgn0024371/FBg…
BP	GO:0009794	regulation of mitotic cell cycle, embryonic	14	-0.755891	0.000353839	0.0138254	0.012518	2385	tags=79%, list=19%, signal=64%	FBgn0002441/FBgn0002673/FBgn0034314/FBgn0002901/FBgn0033081/FBgn0261278/FBgn0000404/FBgn0261850/FBgn0000826/FBgn0003525/FBgn0004367
BP	GO:0007088	regulation of mitotic nuclear division	69	-0.449733	0.00169328	0.0438623	0.0397146	3614	tags=54%, list=28%, signal=39%	FBgn0261797/FBgn0025781/FBgn0011606/FBgn0025457/FBgn0044324/FBgn0026401/FBgn0029879/FBgn0041147/FBgn0032863/FBgn0037660/FBgn0260399/FBgn0013756/FBgn0041171/FBgn0035407/FBgn0031549/FBgn0052707/FBgn0040233/FBgn0034569/FBgn0026085/FBgn0000404/FBgn0263855/FBgn0004391/FBgn0002924/FBgn0003545/FBgn0033740/FBgn0002638/FBgn0261850/FBgn0001086/FBgn0004643/FBgn0028978/FBgn0003268/FBgn0004367/FBgn0010382/FBg…
BP	GO:0051783	regulation of nuclear division	73	-0.450042	0.000757171	0.024292	0.0219949	3614	tags=53%, list=28%, signal=39%	FBgn0261797/FBgn0025781/FBgn0011606/FBgn0025457/FBgn0044324/FBgn0026401/FBgn0029879/FBgn0041147/FBgn0032863/FBgn0037660/FBgn0260399/FBgn0013756/FBgn0041171/FBgn0035407/FBgn0031549/FBgn0050169/FBgn0051453/FBgn0052707/FBgn0040233/FBgn0034569/FBgn0026085/FBgn0000404/FBgn0263855/FBgn0004391/FBgn0002924/FBgn0003545/FBgn0033740/FBgn0002638/FBgn0261850/FBgn0001086/FBgn0004643/FBgn0028978/FBgn0003268/FBg…
BP	GO:0042325	regulation of phosphorylation	225	-0.323039	0.000625911	0.0209456	0.0189649	3948	tags=49%, list=31%, signal=35%	FBgn0284256/FBgn0032702/FBgn0010341/FBgn0058191/FBgn0015279/FBgn0040068/FBgn0016641/FBgn0030581/FBgn0050476/FBgn0003209/FBgn0026379/FBgn0039636/FBgn0028717/FBgn0259212/FBgn0025936/FBgn0286070/FBgn0031006/FBgn0283499/FBgn0015513/FBgn0037363/FBgn0030748/FBgn0261524/FBgn0002121/FBgn0003366/FBgn0015286/FBgn0038058/FBgn0283500/FBgn0038672/FBgn0026192/FBgn0030018/FBgn0020391/FBgn0022936/FBgn0032006/FBg…
BP	GO:0045859	regulation of protein kinase activity	81	-0.458562	0.00016098	0.00792884	0.00717907	4307	tags=60%, list=34%, signal=40%	FBgn0014020/FBgn0010314/FBgn0038251/FBgn0001120/FBgn0034113/FBgn0011737/FBgn0032702/FBgn0010341/FBgn0058191/FBgn0015279/FBgn0030581/FBgn0026379/FBgn0037363/FBgn0261524/FBgn0002121/FBgn0026192/FBgn0030018/FBgn0022936/FBgn0024956/FBgn0000307/FBgn0243512/FBgn0267698/FBgn0261456/FBgn0033153/FBgn0263237/FBgn0086779/FBgn0034086/FBgn0015402/FBgn0003205/FBgn0261108/FBgn0000405/FBgn0031030/FBgn0010269/FBg…
BP	GO:0031399	regulation of protein modification process	283	-0.303039	9.60492e-05	0.00528951	0.00478932	3928	tags=47%, list=31%, signal=33%	FBgn0032702/FBgn0010341/FBgn0058191/FBgn0015279/FBgn0040068/FBgn0067864/FBgn0034542/FBgn0016641/FBgn0030581/FBgn0050476/FBgn0003209/FBgn0026379/FBgn0028717/FBgn0259212/FBgn0286070/FBgn0031698/FBgn0283499/FBgn0015513/FBgn0037363/FBgn0267398/FBgn0030748/FBgn0036801/FBgn0261524/FBgn0002121/FBgn0015286/FBgn0003210/FBgn0011768/FBgn0283500/FBgn0026192/FBgn0030018/FBgn0023518/FBgn0050496/FBgn0031094/FBg…
BP	GO:0001932	regulation of protein phosphorylation	188	-0.391998	4.56361e-06	0.000358628	0.000324715	3928	tags=50%, list=31%, signal=35%	FBgn0032702/FBgn0010341/FBgn0058191/FBgn0015279/FBgn0040068/FBgn0016641/FBgn0030581/FBgn0050476/FBgn0003209/FBgn0026379/FBgn0028717/FBgn0259212/FBgn0286070/FBgn0283499/FBgn0015513/FBgn0037363/FBgn0030748/FBgn0261524/FBgn0002121/FBgn0015286/FBgn0283500/FBgn0026192/FBgn0030018/FBgn0022936/FBgn0032006/FBgn0024956/FBgn0003416/FBgn0013987/FBgn0000307/FBgn0032409/FBgn0021796/FBgn0036934/FBgn0038854/FBg…
BP	GO:0080134	regulation of response to stress	247	-0.368827	2.93763e-07	3.16089e-05	2.86199e-05	4404	tags=53%, list=35%, signal=35%	FBgn0027603/FBgn0026760/FBgn0028988/FBgn0002431/FBgn0034366/FBgn0014020/FBgn0035976/FBgn0260780/FBgn0034647/FBgn0015765/FBgn0038191/FBgn0037906/FBgn0034071/FBgn0019949/FBgn0039141/FBgn0038928/FBgn0028541/FBgn0026878/FBgn0015509/FBgn0025864/FBgn0028982/FBgn0010341/FBgn0039532/FBgn0004419/FBgn0002930/FBgn0003209/FBgn0026379/FBgn0020497/FBgn0261988/FBgn0259212/FBgn0000146/FBgn0283499/FBgn0015513/FBg…
BP	GO:0051338	regulation of transferase activity	117	-0.40273	0.000254642	0.011131	0.0100784	4246	tags=59%, list=33%, signal=40%	FBgn0014020/FBgn0010314/FBgn0038251/FBgn0010407/FBgn0001120/FBgn0034113/FBgn0011737/FBgn0032702/FBgn0010341/FBgn0058191/FBgn0015279/FBgn0034542/FBgn0030581/FBgn0026379/FBgn0039636/FBgn0025936/FBgn0283499/FBgn0016983/FBgn0037363/FBgn0261524/FBgn0002121/FBgn0003366/FBgn0038058/FBgn0038672/FBgn0026192/FBgn0030018/FBgn0020391/FBgn0022936/FBgn0032006/FBgn0024956/FBgn0000307/FBgn0243512/FBgn0267698/FBg…
CC	GO:0005657	replication fork	32	-0.731009	6.84677e-07	6.55977e-05	5.93946e-05	2576	tags=88%, list=20%, signal=70%	FBgn0030365/FBgn0004924/FBgn0004913/FBgn0025355/FBgn0011762/FBgn0010173/FBgn0032906/FBgn0261976/FBgn0266421/FBgn0003480/FBgn0035150/FBgn0028700/FBgn0030871/FBgn0039403/FBgn0037141/FBgn0283467/FBgn0032929/FBgn0259113/FBgn0263600/FBgn0023513/FBgn0032698/FBgn0038118/FBgn0000996/FBgn0033890/FBgn0259676/FBgn0050085/FBgn0005696/FBgn0033389
BP	GO:0009617	response to bacterium	226	-0.489194	1e-10	2.11939e-08	1.91898e-08	1205	tags=23%, list=9%, signal=21%	FBgn0005660/FBgn0004047/FBgn0039702/FBgn0085424/FBgn0040294/FBgn0034707/FBgn0014018/FBgn0039102/FBgn0004593/FBgn0014033/FBgn0043575/FBgn0003495/FBgn0262473/FBgn0028936/FBgn0028543/FBgn0054003/FBgn0033593/FBgn0044812/FBgn0031055/FBgn0033304/FBgn0283461/FBgn0004594/FBgn0267339/FBgn0028542/FBgn0010385/FBgn0041182/FBgn0028396/FBgn0243514/FBgn0033388/FBgn0262357/FBgn0004430/FBgn0040653/FBgn0030310/FBg…
BP	GO:0046688	response to copper ion	5	-0.927612	0.000718016	0.0233572	0.0211485	94	tags=60%, list=1%, signal=60%	FBgn0040305/FBgn0262146/FBgn0053192
BP	GO:0009620	response to fungus	62	-0.53309	3.9194e-05	0.00240458	0.0021772	2537	tags=42%, list=20%, signal=34%	FBgn0052283/FBgn0003882/FBgn0027930/FBgn0051217/FBgn0025574/FBgn0267488/FBgn0260962/FBgn0020278/FBgn0037574/FBgn0001222/FBgn0053329/FBgn0036891/FBgn0028990/FBgn0010441/FBgn0040321/FBgn0014018/FBgn0039102/FBgn0003495/FBgn0262473/FBgn0015396/FBgn0283461/FBgn0041180/FBgn0038299/FBgn0022355/FBgn0052279/FBgn0014865
BP	GO:0010212	response to ionizing radiation	33	-0.597674	0.000464794	0.0171093	0.0154914	3134	tags=70%, list=25%, signal=53%	FBgn0020887/FBgn0045035/FBgn0016917/FBgn0263755/FBgn0261456/FBgn0027375/FBgn0043002/FBgn0035996/FBgn0003042/FBgn0053193/FBgn0010269/FBgn0014340/FBgn0031972/FBgn0036690/FBgn0003479/FBgn0002989/FBgn0019686/FBgn0030964/FBgn0039044/FBgn0030054/FBgn0041627/FBgn0003482/FBgn0011774
BP	GO:0022613	ribonucleoprotein complex biogenesis	263	-0.298961	0.000486779	0.0174591	0.0158082	4331	tags=49%, list=34%, signal=33%	FBgn0037778/FBgn0026196/FBgn0003062/FBgn0039274/FBgn0038234/FBgn0032919/FBgn0030481/FBgn0034933/FBgn0037657/FBgn0052075/FBgn0261286/FBgn0038989/FBgn0033169/FBgn0003741/FBgn0037008/FBgn0038473/FBgn0029514/FBgn0263605/FBgn0027602/FBgn0037899/FBgn0038597/FBgn0010220/FBgn0030630/FBgn0026207/FBgn0036754/FBgn0023527/FBgn0021874/FBgn0014022/FBgn0261119/FBgn0029887/FBgn0022069/FBgn0030720/FBgn0020305/FBg…
CC	GO:0005840	ribosome	254	-0.655852	1e-10	2.11939e-08	1.91898e-08	427	tags=26%, list=3%, signal=26%	FBgn0053357/FBgn0053358/FBgn0053359/FBgn0053360/FBgn0053362/FBgn0053368/FBgn0053370/FBgn0053373/FBgn0053374/FBgn0053376/FBgn0053377/FBgn0053379/FBgn0053380/FBgn0053381/FBgn0053382/FBgn0053383/FBgn0053384/FBgn0053385/FBgn0053386/FBgn0053387/FBgn0053388/FBgn0053392/FBgn0053394/FBgn0053395/FBgn0053396/FBgn0053397/FBgn0053403/FBgn0053404/FBgn0053413/FBgn0053414/FBgn0053415/FBgn0053417/FBgn0053421/FBg…
BP	GO:0031123	RNA 3'-end processing	73	-0.482688	0.000137599	0.00709558	0.00642461	3314	tags=51%, list=26%, signal=38%	FBgn0263757/FBgn0030049/FBgn0035318/FBgn0025830/FBgn0261383/FBgn0028471/FBgn0261065/FBgn0020407/FBgn0002044/FBgn0033554/FBgn0031314/FBgn0032924/FBgn0033450/FBgn0033806/FBgn0259937/FBgn0015621/FBgn0031054/FBgn0039691/FBgn0034964/FBgn0033842/FBgn0038168/FBgn0024285/FBgn0015618/FBgn0041186/FBgn0036038/FBgn0027873/FBgn0030789/FBgn0032688/FBgn0024698/FBgn0039459/FBgn0034879/FBgn0039251/FBgn0028554/FBg…
BP	GO:0006401	RNA catabolic process	92	-0.444738	0.000193826	0.00928504	0.00840703	4074	tags=53%, list=32%, signal=37%	FBgn0011837/FBgn0283682/FBgn0261067/FBgn0284256/FBgn0003015/FBgn0022942/FBgn0037372/FBgn0036916/FBgn0019890/FBgn0036621/FBgn0027784/FBgn0267790/FBgn0000146/FBgn0051992/FBgn0086706/FBgn0263757/FBgn0030049/FBgn0010406/FBgn0039117/FBgn0041164/FBgn0050105/FBgn0028471/FBgn0032296/FBgn0026722/FBgn0033352/FBgn0266053/FBgn0261984/FBgn0039183/FBgn0004872/FBgn0031868/FBgn0261808/FBgn0017550/FBgn0263968/FBg…
BP	GO:0006403	RNA localization	171	-0.337693	0.00129526	0.0362583	0.0328296	4534	tags=53%, list=36%, signal=35%	FBgn0033169/FBgn0027948/FBgn0263351/FBgn0263929/FBgn0283477/FBgn0036184/FBgn0002566/FBgn0015797/FBgn0086785/FBgn0260780/FBgn0026207/FBgn0024804/FBgn0035110/FBgn0000615/FBgn0025615/FBgn0283682/FBgn0003015/FBgn0263987/FBgn0022942/FBgn0266284/FBgn0034310/FBgn0038274/FBgn0037700/FBgn0015754/FBgn0020497/FBgn0032938/FBgn0039004/FBgn0261797/FBgn0027784/FBgn0267790/FBgn0000146/FBgn0000416/FBgn0037569/FBg…
BP	GO:0001510	RNA methylation	47	-0.49119	0.001833	0.0464492	0.0420569	3999	tags=53%, list=31%, signal=37%	FBgn0030720/FBgn0037137/FBgn0025629/FBgn0037435/FBgn0034735/FBgn0085224/FBgn0029714/FBgn0039627/FBgn0000662/FBgn0039189/FBgn0034748/FBgn0029693/FBgn0035247/FBgn0033948/FBgn0033741/FBgn0027548/FBgn0003977/FBgn0038953/FBgn0033994/FBgn0038737/FBgn0039508/FBgn0082935/FBgn0082934/FBgn0082933/FBgn0082932
BP	GO:0009451	RNA modification	88	-0.421493	0.000351822	0.0138238	0.0125166	3999	tags=45%, list=31%, signal=31%	FBgn0030720/FBgn0037137/FBgn0025629/FBgn0037435/FBgn0034735/FBgn0034360/FBgn0035532/FBgn0085224/FBgn0029714/FBgn0011824/FBgn0039627/FBgn0023521/FBgn0000662/FBgn0037926/FBgn0039189/FBgn0034748/FBgn0029693/FBgn0034703/FBgn0263144/FBgn0259937/FBgn0034614/FBgn0037883/FBgn0035247/FBgn0031060/FBgn0033948/FBgn0033741/FBgn0027548/FBgn0003977/FBgn0030554/FBgn0038491/FBgn0038953/FBgn0032793/FBgn0033994/FBg…
MF	GO:0030555	RNA modification guide activity	13	-0.72749	0.00146182	0.0393229	0.0356044	2767	tags=77%, list=22%, signal=60%	FBgn0263474/FBgn0261453/FBgn0263485/FBgn0065057/FBgn0261454/FBgn0263477/FBgn0082935/FBgn0082934/FBgn0082933/FBgn0082932
CC	GO:0030880	RNA polymerase complex	85	-0.405127	0.00153777	0.0407393	0.0368869	3468	tags=44%, list=27%, signal=32%	FBgn0039165/FBgn0019938/FBgn0263757/FBgn0035318/FBgn0041103/FBgn0010421/FBgn0038951/FBgn0022936/FBgn0024956/FBgn0042092/FBgn0261109/FBgn0263237/FBgn0010356/FBgn0262955/FBgn0022724/FBgn0011836/FBgn0000617/FBgn0033929/FBgn0011762/FBgn0036188/FBgn0010282/FBgn0024909/FBgn0026441/FBgn0031281/FBgn0015828/FBgn0003687/FBgn0003277/FBgn0031309/FBgn0032688/FBgn0019637/FBgn0051155/FBgn0259113/FBgn0261850/FBg…
BP	GO:0008380	RNA splicing	259	-0.340608	1.09007e-05	0.000802521	0.000726633	3985	tags=50%, list=31%, signal=35%	FBgn0035141/FBgn0004587/FBgn0017457/FBgn0022942/FBgn0040235/FBgn0037707/FBgn0051922/FBgn0035520/FBgn0037466/FBgn0036641/FBgn0031229/FBgn0034000/FBgn0039581/FBgn0027587/FBgn0067622/FBgn0033210/FBgn0039182/FBgn0002780/FBgn0010774/FBgn0027784/FBgn0037081/FBgn0051368/FBgn0001491/FBgn0037344/FBgn0000146/FBgn0030625/FBgn0045862/FBgn0050122/FBgn0265574/FBgn0000543/FBgn0024542/FBgn0259139/FBgn0039117/FBg…
BP	GO:0000375	RNA splicing, via transesterification reactions	245	-0.342934	1.44442e-05	0.00101023	0.000914697	3985	tags=51%, list=31%, signal=35%	FBgn0035141/FBgn0004587/FBgn0017457/FBgn0022942/FBgn0040235/FBgn0037707/FBgn0051922/FBgn0035520/FBgn0037466/FBgn0036641/FBgn0031229/FBgn0034000/FBgn0039581/FBgn0027587/FBgn0067622/FBgn0033210/FBgn0039182/FBgn0002780/FBgn0010774/FBgn0027784/FBgn0037081/FBgn0051368/FBgn0001491/FBgn0037344/FBgn0000146/FBgn0030625/FBgn0050122/FBgn0265574/FBgn0000543/FBgn0024542/FBgn0039117/FBgn0031287/FBgn0005411/FBg…
BP	GO:0000377	RNA splicing, via transesterification reactions with bulged adenosine as nucleophile	245	-0.342934	1.44442e-05	0.00101023	0.000914697	3985	tags=51%, list=31%, signal=35%	FBgn0035141/FBgn0004587/FBgn0017457/FBgn0022942/FBgn0040235/FBgn0037707/FBgn0051922/FBgn0035520/FBgn0037466/FBgn0036641/FBgn0031229/FBgn0034000/FBgn0039581/FBgn0027587/FBgn0067622/FBgn0033210/FBgn0039182/FBgn0002780/FBgn0010774/FBgn0027784/FBgn0037081/FBgn0051368/FBgn0001491/FBgn0037344/FBgn0000146/FBgn0030625/FBgn0050122/FBgn0265574/FBgn0000543/FBgn0024542/FBgn0039117/FBgn0031287/FBgn0005411/FBg…
MF	GO:0030562	rRNA 2'-O-ribose methylation guide activity	4	-0.951246	0.000733708	0.0237572	0.0215107	627	tags=100%, list=5%, signal=95%	FBgn0082934/FBgn0082933/FBgn0082932
BP	GO:0016072	rRNA metabolic process	145	-0.343286	0.00113816	0.03373	0.0305404	4851	tags=52%, list=38%, signal=32%	FBgn0037778/FBgn0026196/FBgn0003062/FBgn0039274/FBgn0032919/FBgn0034933/FBgn0052075/FBgn0261286/FBgn0038989/FBgn0033169/FBgn0263605/FBgn0011207/FBgn0038597/FBgn0010220/FBgn0036754/FBgn0023527/FBgn0014022/FBgn0022069/FBgn0030720/FBgn0020305/FBgn0037137/FBgn0086451/FBgn0037566/FBgn0035393/FBgn0033661/FBgn0036916/FBgn0032051/FBgn0035986/FBgn0032138/FBgn0030063/FBgn0032408/FBgn0029714/FBgn0262560/FBg…
BP	GO:0006364	rRNA processing	138	-0.340835	0.00173341	0.0445715	0.0403567	4851	tags=51%, list=38%, signal=32%	FBgn0037778/FBgn0026196/FBgn0003062/FBgn0039274/FBgn0032919/FBgn0034933/FBgn0052075/FBgn0261286/FBgn0038989/FBgn0033169/FBgn0263605/FBgn0038597/FBgn0010220/FBgn0036754/FBgn0023527/FBgn0014022/FBgn0022069/FBgn0030720/FBgn0020305/FBgn0037137/FBgn0086451/FBgn0037566/FBgn0035393/FBgn0033661/FBgn0032051/FBgn0035986/FBgn0032138/FBgn0030063/FBgn0032408/FBgn0029714/FBgn0262560/FBgn0011824/FBgn0039627/FBg…
BP	GO:0023014	signal transduction by protein phosphorylation	115	-0.404073	0.00018696	0.00901794	0.00816518	3905	tags=52%, list=31%, signal=37%	FBgn0010341/FBgn0040068/FBgn0039532/FBgn0016641/FBgn0050476/FBgn0003209/FBgn0028717/FBgn0259212/FBgn0286070/FBgn0283499/FBgn0015513/FBgn0030748/FBgn0261524/FBgn0015286/FBgn0283500/FBgn0030018/FBgn0032006/FBgn0003416/FBgn0013987/FBgn0032409/FBgn0036934/FBgn0243512/FBgn0003502/FBgn0265464/FBgn0011570/FBgn0003139/FBgn0039338/FBgn0267698/FBgn0261456/FBgn0033153/FBgn0034577/FBgn0086779/FBgn0011573/FBg…
MF	GO:0003697	single-stranded DNA binding	42	-0.65521	2.15596e-06	0.000181672	0.000164493	2318	tags=60%, list=18%, signal=49%	FBgn0029977/FBgn0025815/FBgn0004401/FBgn0010173/FBgn0032906/FBgn0028434/FBgn0260817/FBgn0262524/FBgn0266421/FBgn0003227/FBgn0002887/FBgn0003479/FBgn0002707/FBgn0040290/FBgn0015929/FBgn0032929/FBgn0051155/FBgn0259113/FBgn0014861/FBgn0003482/FBgn0017577/FBgn0034728/FBgn0284442/FBgn0020633/FBgn0033389
BP	GO:0000819	sister chromatid segregation	119	-0.514765	4.337e-08	5.61722e-06	5.08605e-06	3614	tags=66%, list=28%, signal=48%	FBgn0261797/FBgn0025781/FBgn0025457/FBgn0000146/FBgn0003124/FBgn0267398/FBgn0054001/FBgn0044324/FBgn0026401/FBgn0035627/FBgn0032244/FBgn0262519/FBgn0040208/FBgn0035766/FBgn0029879/FBgn0030242/FBgn0041147/FBgn0030268/FBgn0031886/FBgn0032863/FBgn0259876/FBgn0260985/FBgn0037660/FBgn0260012/FBgn0260987/FBgn0027375/FBgn0013756/FBgn0260639/FBgn0022786/FBgn0027889/FBgn0034217/FBgn0031549/FBgn0000405/FBg…
MF	GO:0031267	small GTPase binding	154	-0.370597	0.000173848	0.00844372	0.00764526	4451	tags=62%, list=35%, signal=41%	FBgn0028538/FBgn0038360/FBgn0037297/FBgn0002566/FBgn0000247/FBgn0262740/FBgn0023172/FBgn0264560/FBgn0027335/FBgn0036921/FBgn0035879/FBgn0261556/FBgn0083969/FBgn0265778/FBgn0050115/FBgn0040348/FBgn0020620/FBgn0044826/FBgn0013718/FBgn0026252/FBgn0031233/FBgn0025864/FBgn0040068/FBgn0040005/FBgn0034230/FBgn0037894/FBgn0034854/FBgn0038304/FBgn0004868/FBgn0051064/FBgn0015278/FBgn0020497/FBgn0261532/FBg…
BP	GO:0044282	small molecule catabolic process	122	-0.370201	0.000486024	0.0174591	0.0158082	2535	tags=31%, list=20%, signal=25%	FBgn0035679/FBgn0028479/FBgn0286783/FBgn0263200/FBgn0033761/FBgn0038742/FBgn0029969/FBgn0035203/FBgn0039094/FBgn0035065/FBgn0023535/FBgn0033543/FBgn0038173/FBgn0030761/FBgn0039349/FBgn0040064/FBgn0001125/FBgn0035147/FBgn0040336/FBgn0038172/FBgn0014031/FBgn0031824/FBgn0037999/FBgn0036997/FBgn0040211/FBgn0001208/FBgn0034364/FBgn0029924/FBgn0032002/FBgn0003965/FBgn0036262/FBgn0032287/FBgn0036208/FBg…
BP	GO:0007051	spindle organization	114	-0.410075	0.000127635	0.00676275	0.00612325	4265	tags=58%, list=33%, signal=39%	FBgn0260780/FBgn0010314/FBgn0002873/FBgn0026432/FBgn0035640/FBgn0011737/FBgn0264694/FBgn0053094/FBgn0034487/FBgn0015754/FBgn0000152/FBgn0260942/FBgn0001612/FBgn0266668/FBgn0261797/FBgn0011606/FBgn0032705/FBgn0002948/FBgn0003124/FBgn0044324/FBgn0024689/FBgn0011225/FBgn0030242/FBgn0030268/FBgn0013756/FBgn0260639/FBgn0035998/FBgn0086251/FBgn0027889/FBgn0041174/FBgn0001941/FBgn0005655/FBgn0021761/FBg…
CC	GO:0005681	spliceosomal complex	171	-0.477967	5.21741e-09	7.93273e-07	7.18259e-07	4424	tags=63%, list=35%, signal=42%	FBgn0283477/FBgn0036964/FBgn0262601/FBgn0037644/FBgn0285954/FBgn0038927/FBgn0037583/FBgn0034402/FBgn0000615/FBgn0261119/FBgn0029887/FBgn0035141/FBgn0004587/FBgn0017457/FBgn0022942/FBgn0040235/FBgn0051922/FBgn0035520/FBgn0037466/FBgn0031229/FBgn0034000/FBgn0039581/FBgn0027587/FBgn0033210/FBgn0010774/FBgn0027784/FBgn0037081/FBgn0051368/FBgn0001491/FBgn0267790/FBgn0000146/FBgn0030625/FBgn0050122/FBg…
BP	GO:0051403	stress-activated MAPK cascade	63	-0.449468	0.00130043	0.0362583	0.0328296	3905	tags=54%, list=31%, signal=38%	FBgn0010341/FBgn0039532/FBgn0003209/FBgn0259212/FBgn0015513/FBgn0030748/FBgn0261524/FBgn0015286/FBgn0283500/FBgn0030018/FBgn0032006/FBgn0013987/FBgn0032409/FBgn0243512/FBgn0003502/FBgn0265464/FBgn0011570/FBgn0003139/FBgn0039338/FBgn0033153/FBgn0034577/FBgn0034110/FBgn0267487/FBgn0263933/FBgn0031044/FBgn0010909/FBgn0086346/FBgn0030964/FBgn0038948/FBgn0037327/FBgn0024329/FBgn0040294/FBgn0004360/FBg…
BP	GO:0031098	stress-activated protein kinase signaling cascade	69	-0.469851	0.000851303	0.0270637	0.0245045	3905	tags=57%, list=31%, signal=39%	FBgn0010341/FBgn0039532/FBgn0003209/FBgn0259212/FBgn0015513/FBgn0030748/FBgn0261524/FBgn0015286/FBgn0283500/FBgn0030018/FBgn0032006/FBgn0013987/FBgn0032409/FBgn0243512/FBgn0003502/FBgn0265464/FBgn0011570/FBgn0003139/FBgn0039338/FBgn0267698/FBgn0261456/FBgn0033153/FBgn0034577/FBgn0034110/FBgn0031030/FBgn0267487/FBgn0263933/FBgn0031044/FBgn0010909/FBgn0086346/FBgn0030964/FBgn0038948/FBgn0025743/FBg…
MF	GO:0003735	structural constituent of ribosome	240	-0.69062	1e-10	2.11939e-08	1.91898e-08	427	tags=28%, list=3%, signal=27%	FBgn0053357/FBgn0053358/FBgn0053359/FBgn0053360/FBgn0053362/FBgn0053368/FBgn0053370/FBgn0053373/FBgn0053374/FBgn0053376/FBgn0053377/FBgn0053379/FBgn0053380/FBgn0053381/FBgn0053382/FBgn0053383/FBgn0053384/FBgn0053385/FBgn0053386/FBgn0053387/FBgn0053388/FBgn0053392/FBgn0053394/FBgn0053395/FBgn0053396/FBgn0053397/FBgn0053403/FBgn0053404/FBgn0053413/FBgn0053414/FBgn0053415/FBgn0053417/FBgn0053421/FBg…
CC	GO:0070603	SWI/SNF superfamily-type complex	46	-0.567961	4.56975e-05	0.0027792	0.00251639	4692	tags=78%, list=37%, signal=50%	FBgn0032348/FBgn0033019/FBgn0261885/FBgn0010762/FBgn0027951/FBgn0000042/FBgn0002521/FBgn0020496/FBgn0011604/FBgn0052202/FBgn0033015/FBgn0262519/FBgn0087008/FBgn0027950/FBgn0035357/FBgn0000541/FBgn0000043/FBgn0042085/FBgn0043002/FBgn0026577/FBgn0043001/FBgn0011715/FBgn0086613/FBgn0002783/FBgn0000212/FBgn0034537/FBgn0027503/FBgn0263832/FBgn0033566/FBgn0030502/FBgn0052831/FBgn0039227/FBgn0025463/FBg…
MF	GO:0008527	taste receptor activity	41	-0.550724	0.00121	0.0346833	0.0314036	1407	tags=37%, list=11%, signal=33%	FBgn0041250/FBgn0041225/FBgn0030108/FBgn0041245/FBgn0041246/FBgn0045471/FBgn0035870/FBgn0041229/FBgn0035167/FBgn0003747/FBgn0035468/FBgn0038440/FBgn0041233/FBgn0046885/FBgn0046887
BP	GO:0000723	telomere maintenance	31	-0.623156	0.000395491	0.0150329	0.0136114	3068	tags=74%, list=24%, signal=56%	FBgn0035627/FBgn0045035/FBgn0027508/FBgn0261019/FBgn0261530/FBgn0034217/FBgn0010173/FBgn0263968/FBgn0037338/FBgn0262524/FBgn0003480/FBgn0002901/FBgn0026257/FBgn0036815/FBgn0029798/FBgn0020270/FBgn0041627/FBgn0004367/FBgn0001206/FBgn0034728/FBgn0050085/FBgn0011774/FBgn0033389
BP	GO:0032200	telomere organization	31	-0.623156	0.000395491	0.0150329	0.0136114	3068	tags=74%, list=24%, signal=56%	FBgn0035627/FBgn0045035/FBgn0027508/FBgn0261019/FBgn0261530/FBgn0034217/FBgn0010173/FBgn0263968/FBgn0037338/FBgn0262524/FBgn0003480/FBgn0002901/FBgn0026257/FBgn0036815/FBgn0029798/FBgn0020270/FBgn0041627/FBgn0004367/FBgn0001206/FBgn0034728/FBgn0050085/FBgn0011774/FBgn0033389
CC	GO:0061695	transferase complex, transferring phosphorus-containing groups	138	-0.422456	8.59762e-06	0.000646578	0.000585436	4335	tags=56%, list=34%, signal=37%	FBgn0285954/FBgn0261793/FBgn0004463/FBgn0010314/FBgn0013762/FBgn0260756/FBgn0001120/FBgn0019949/FBgn0010287/FBgn0037202/FBgn0025674/FBgn0058191/FBgn0015279/FBgn0260972/FBgn0010417/FBgn0015278/FBgn0039636/FBgn0283499/FBgn0039165/FBgn0019938/FBgn0037363/FBgn0263757/FBgn0037093/FBgn0038058/FBgn0034726/FBgn0035318/FBgn0041103/FBgn0010421/FBgn0038951/FBgn0022936/FBgn0030087/FBgn0024956/FBgn0042092/FBg…
BP	GO:0006399	tRNA metabolic process	65	-0.442659	0.0018006	0.0459614	0.0416152	4040	tags=49%, list=32%, signal=34%	FBgn0031238/FBgn0035591/FBgn0032819/FBgn0025629/FBgn0037435/FBgn0021765/FBgn0034735/FBgn0034360/FBgn0035532/FBgn0085224/FBgn0029664/FBgn0023521/FBgn0037926/FBgn0031189/FBgn0039189/FBgn0034748/FBgn0032750/FBgn0034703/FBgn0034614/FBgn0037883/FBgn0033842/FBgn0035247/FBgn0031060/FBgn0030789/FBgn0034879/FBgn0030554/FBgn0038491/FBgn0038953/FBgn0032793/FBgn0039508/FBgn0031321/FBgn0030660
CC	GO:0099023	vesicle tethering complex	34	-0.563178	0.0014299	0.0389134	0.0352337	4403	tags=74%, list=35%, signal=48%	FBgn0002566/FBgn0039335/FBgn0263027/FBgn0266667/FBgn0266668/FBgn0051040/FBgn0266722/FBgn0024689/FBgn0037022/FBgn0016984/FBgn0031536/FBgn0266674/FBgn0266671/FBgn0032204/FBgn0038303/FBgn0286567/FBgn0011232/FBgn0000257/FBgn0285911/FBgn0038593/FBgn0266669/FBgn0039702/FBgn0266672/FBgn0266670/FBgn0004643
