# Supplementary material for: Genetic association of intelligence with longevity in Drosophila melanogaster
Source: PLoS One. 2025 Jul 2;20(7):e0325154. doi: 10.1371/journal.pone.0325154 (PMC12221060; doi:10.1371/journal.pone.0325154)
Supplement: S9 Table — (XLSX) [file pone.0325154.s019.xlsx]

## Sheet: GO UP
INT (compared with F0)
ONTOLOGY	ID	Description	setSize	enrichmentScore	Pvalue	P.adjust	qvalues	rank	leading_edge	core_enrichment
BP	GO:0043604	amide biosynthetic process	449	0.443957	1e-10	1.96528e-08	1.9231e-08	3050	tags=40%, list=24%, signal=31%	FBgn0053364/FBgn0053365/FBgn0000022/FBgn0053432/FBgn0053441/FBgn0053393/FBgn0053357/FBgn0053358/FBgn0053359/FBgn0053360/FBgn0053362/FBgn0053368/FBgn0053370/FBgn0053373/FBgn0053374/FBgn0053376/FBgn0053377/FBgn0053379/FBgn0053380/FBgn0053381/FBgn0053382/FBgn0053383/FBgn0053384/FBgn0053385/FBgn0053386/FBgn0053387/FBgn0053388/FBgn0053392/FBgn0053394/FBgn0053395/FBgn0053396/FBgn0053397/FBgn0053403/FBg…
BP	GO:0034622	cellular protein-containing complex assembly	486	0.469867	1e-10	1.96528e-08	1.9231e-08	894	tags=15%, list=7%, signal=15%	FBgn0051613/FBgn0053803/FBgn0053806/FBgn0053809/FBgn0053812/FBgn0053818/FBgn0053821/FBgn0053827/FBgn0053830/FBgn0053836/FBgn0053839/FBgn0053842/FBgn0053845/FBgn0053848/FBgn0053851/FBgn0053854/FBgn0053857/FBgn0053860/FBgn0053863/FBgn0053866/FBgn0053833/FBgn0053824/FBgn0053815/FBgn0261560/FBgn0053858/FBgn0053861/FBgn0053855/FBgn0053813/FBgn0051617/FBgn0053825/FBgn0053828/FBgn0053831/FBgn0053810/FBg…
BP	GO:0071466	cellular response to xenobiotic stimulus	12	0.805553	0.000591506	0.0380446	0.0372281	674	tags=33%, list=5%, signal=32%	FBgn0013772/FBgn0025454/FBgn0033696/FBgn0033887
BP	GO:0007304	chorion-containing eggshell formation	115	0.601497	1.63954e-08	2.89994e-06	2.83771e-06	1936	tags=33%, list=15%, signal=28%	FBgn0052644/FBgn0000356/FBgn0038011/FBgn0041252/FBgn0032311/FBgn0052642/FBgn0051926/FBgn0052602/FBgn0029696/FBgn0014464/FBgn0032126/FBgn0000359/FBgn0030439/FBgn0014466/FBgn0014465/FBgn0036938/FBgn0035694/FBgn0037405/FBgn0030438/FBgn0052774/FBgn0003482/FBgn0051661/FBgn0003256/FBgn0264922/FBgn0086266/FBgn0261963/FBgn0261987/FBgn0267347/FBgn0000286/FBgn0020407/FBgn0010383/FBgn0086265/FBgn0086695/FBg…
BP	GO:0031497	chromatin assembly	120	0.851416	1e-10	1.96528e-08	1.9231e-08	861	tags=57%, list=7%, signal=53%	FBgn0051613/FBgn0053803/FBgn0053806/FBgn0053809/FBgn0053812/FBgn0053818/FBgn0053821/FBgn0053827/FBgn0053830/FBgn0053836/FBgn0053839/FBgn0053842/FBgn0053845/FBgn0053848/FBgn0053851/FBgn0053854/FBgn0053857/FBgn0053860/FBgn0053863/FBgn0053866/FBgn0053833/FBgn0053824/FBgn0053815/FBgn0053858/FBgn0053861/FBgn0053855/FBgn0053813/FBgn0051617/FBgn0053825/FBgn0053828/FBgn0053831/FBgn0053810/FBgn0053819/FBg…
BP	GO:0006333	chromatin assembly or disassembly	148	0.809002	1e-10	1.96528e-08	1.9231e-08	861	tags=46%, list=7%, signal=43%	FBgn0051613/FBgn0053803/FBgn0053806/FBgn0053809/FBgn0053812/FBgn0053818/FBgn0053821/FBgn0053827/FBgn0053830/FBgn0053836/FBgn0053839/FBgn0053842/FBgn0053845/FBgn0053848/FBgn0053851/FBgn0053854/FBgn0053857/FBgn0053860/FBgn0053863/FBgn0053866/FBgn0053833/FBgn0053824/FBgn0053815/FBgn0053858/FBgn0053861/FBgn0053855/FBgn0053813/FBgn0051617/FBgn0053825/FBgn0053828/FBgn0053831/FBgn0053810/FBgn0053819/FBg…
MF	GO:0003682	chromatin binding	245	0.649458	1e-10	1.96528e-08	1.9231e-08	566	tags=20%, list=4%, signal=19%	FBgn0051613/FBgn0053803/FBgn0053806/FBgn0053809/FBgn0053812/FBgn0053818/FBgn0053821/FBgn0053827/FBgn0053830/FBgn0053836/FBgn0053839/FBgn0053842/FBgn0053845/FBgn0053848/FBgn0053851/FBgn0053854/FBgn0053857/FBgn0053860/FBgn0053863/FBgn0053866/FBgn0053833/FBgn0053824/FBgn0053815/FBgn0034012/FBgn0030994/FBgn0053858/FBgn0053861/FBgn0053855/FBgn0053813/FBgn0051617/FBgn0053825/FBgn0053828/FBgn0053831/FBg…
MF	GO:0031490	chromatin DNA binding	86	0.873866	1e-10	1.96528e-08	1.9231e-08	566	tags=53%, list=4%, signal=51%	FBgn0051613/FBgn0053803/FBgn0053806/FBgn0053809/FBgn0053812/FBgn0053818/FBgn0053821/FBgn0053827/FBgn0053830/FBgn0053836/FBgn0053839/FBgn0053842/FBgn0053845/FBgn0053848/FBgn0053851/FBgn0053854/FBgn0053857/FBgn0053860/FBgn0053863/FBgn0053866/FBgn0053833/FBgn0053824/FBgn0053815/FBgn0053858/FBgn0053861/FBgn0053855/FBgn0053813/FBgn0051617/FBgn0053825/FBgn0053828/FBgn0053831/FBgn0053810/FBgn0053819/FBg…
BP	GO:0006325	chromatin organization	458	0.552579	1e-10	1.96528e-08	1.9231e-08	2289	tags=31%, list=18%, signal=26%	FBgn0051613/FBgn0053803/FBgn0053806/FBgn0053809/FBgn0053812/FBgn0053818/FBgn0053821/FBgn0053827/FBgn0053830/FBgn0053836/FBgn0053839/FBgn0053842/FBgn0053845/FBgn0053848/FBgn0053851/FBgn0053854/FBgn0053857/FBgn0053860/FBgn0053863/FBgn0053866/FBgn0053833/FBgn0053824/FBgn0053815/FBgn0003448/FBgn0053858/FBgn0053861/FBgn0053855/FBgn0053813/FBgn0051617/FBgn0053825/FBgn0053828/FBgn0053831/FBgn0053810/FBg…
BP	GO:0002066	columnar/cuboidal epithelial cell development	285	0.401853	8.67144e-06	0.000958601	0.000938028	1973	tags=19%, list=15%, signal=16%	FBgn0052644/FBgn0000356/FBgn0038011/FBgn0041252/FBgn0032311/FBgn0052642/FBgn0051926/FBgn0052602/FBgn0029696/FBgn0014464/FBgn0032126/FBgn0000359/FBgn0030439/FBgn0014466/FBgn0014465/FBgn0036938/FBgn0035694/FBgn0037405/FBgn0030438/FBgn0052774/FBgn0003482/FBgn0024234/FBgn0051661/FBgn0003256/FBgn0264922/FBgn0086266/FBgn0261963/FBgn0086408/FBgn0015838/FBgn0261987/FBgn0003317/FBgn0030964/FBgn0267347/FBg…
BP	GO:0002065	columnar/cuboidal epithelial cell differentiation	300	0.409745	3.17088e-06	0.000366135	0.000358277	1973	tags=19%, list=15%, signal=17%	FBgn0052644/FBgn0000356/FBgn0038011/FBgn0041252/FBgn0032311/FBgn0052642/FBgn0051926/FBgn0052602/FBgn0029696/FBgn0036411/FBgn0014464/FBgn0032126/FBgn0000359/FBgn0030439/FBgn0014466/FBgn0014465/FBgn0036938/FBgn0035694/FBgn0037405/FBgn0030438/FBgn0052774/FBgn0004110/FBgn0003482/FBgn0024234/FBgn0051661/FBgn0003256/FBgn0004170/FBgn0264922/FBgn0086266/FBgn0261963/FBgn0086408/FBgn0013725/FBgn0015838/FBg…
BP	GO:0002181	cytoplasmic translation	115	0.459521	0.000610055	0.038537	0.0377099	3628	tags=62%, list=28%, signal=45%	FBgn0035422/FBgn0002579/FBgn0019936/FBgn0029785/FBgn0261599/FBgn0034138/FBgn0034968/FBgn0261592/FBgn0039359/FBgn0010078/FBgn0003517/FBgn0285949/FBgn0021875/FBgn0040007/FBgn0004419/FBgn0039406/FBgn0010412/FBgn0000100/FBgn0039857/FBgn0030136/FBgn0035753/FBgn0032404/FBgn0261608/FBgn0005533/FBgn0033699/FBgn0032987/FBgn0029897/FBgn0011272/FBgn0285947/FBgn0010409/FBgn0002626/FBgn0286213/FBgn0010198/FBg…
CC	GO:0022625	cytosolic large ribosomal subunit	55	0.589764	0.000401715	0.0287084	0.0280923	3984	tags=84%, list=31%, signal=58%	FBgn0035422/FBgn0002579/FBgn0029785/FBgn0034968/FBgn0039359/FBgn0010078/FBgn0285949/FBgn0040007/FBgn0039406/FBgn0000100/FBgn0039857/FBgn0035753/FBgn0032404/FBgn0261608/FBgn0032987/FBgn0029897/FBgn0011272/FBgn0010409/FBgn0002626/FBgn0015756/FBgn0003941/FBgn0005593/FBgn0028697/FBgn0031980/FBgn0003274/FBgn0003279/FBgn0037328/FBgn0036825/FBgn0016726/FBgn0086710/FBgn0285948/FBgn0037686/FBgn0037899/FBg…
CC	GO:0022626	cytosolic ribosome	168	0.629167	1e-10	1.96528e-08	1.9231e-08	2500	tags=62%, list=20%, signal=51%	FBgn0029856/FBgn0053364/FBgn0053365/FBgn0053432/FBgn0053441/FBgn0053393/FBgn0053357/FBgn0053358/FBgn0053359/FBgn0053360/FBgn0053362/FBgn0053368/FBgn0053370/FBgn0053373/FBgn0053374/FBgn0053376/FBgn0053377/FBgn0053379/FBgn0053380/FBgn0053381/FBgn0053382/FBgn0053383/FBgn0053384/FBgn0053385/FBgn0053386/FBgn0053387/FBgn0053388/FBgn0053392/FBgn0053394/FBgn0053395/FBgn0053396/FBgn0053397/FBgn0053403/FBg…
BP	GO:0071103	DNA conformation change	191	0.743138	1e-10	1.96528e-08	1.9231e-08	861	tags=36%, list=7%, signal=34%	FBgn0051613/FBgn0053803/FBgn0053806/FBgn0053809/FBgn0053812/FBgn0053818/FBgn0053821/FBgn0053827/FBgn0053830/FBgn0053836/FBgn0053839/FBgn0053842/FBgn0053845/FBgn0053848/FBgn0053851/FBgn0053854/FBgn0053857/FBgn0053860/FBgn0053863/FBgn0053866/FBgn0053833/FBgn0053824/FBgn0053815/FBgn0053858/FBgn0053861/FBgn0053855/FBgn0053813/FBgn0051617/FBgn0053825/FBgn0053828/FBgn0053831/FBgn0053810/FBgn0053819/FBg…
BP	GO:0006323	DNA packaging	169	0.76999	1e-10	1.96528e-08	1.9231e-08	861	tags=40%, list=7%, signal=38%	FBgn0051613/FBgn0053803/FBgn0053806/FBgn0053809/FBgn0053812/FBgn0053818/FBgn0053821/FBgn0053827/FBgn0053830/FBgn0053836/FBgn0053839/FBgn0053842/FBgn0053845/FBgn0053848/FBgn0053851/FBgn0053854/FBgn0053857/FBgn0053860/FBgn0053863/FBgn0053866/FBgn0053833/FBgn0053824/FBgn0053815/FBgn0053858/FBgn0053861/FBgn0053855/FBgn0053813/FBgn0051617/FBgn0053825/FBgn0053828/FBgn0053831/FBgn0053810/FBgn0053819/FBg…
CC	GO:0044815	DNA packaging complex	127	0.827609	1e-10	1.96528e-08	1.9231e-08	861	tags=54%, list=7%, signal=50%	FBgn0051613/FBgn0053803/FBgn0053806/FBgn0053809/FBgn0053812/FBgn0053818/FBgn0053821/FBgn0053827/FBgn0053830/FBgn0053836/FBgn0053839/FBgn0053842/FBgn0053845/FBgn0053848/FBgn0053851/FBgn0053854/FBgn0053857/FBgn0053860/FBgn0053863/FBgn0053866/FBgn0053833/FBgn0053824/FBgn0053815/FBgn0053858/FBgn0053861/FBgn0053855/FBgn0053813/FBgn0051617/FBgn0053825/FBgn0053828/FBgn0053831/FBgn0053810/FBgn0053819/FBg…
BP	GO:0006352	DNA-templated transcription, initiation	104	0.494955	0.000106902	0.00933747	0.00913707	2378	tags=38%, list=19%, signal=32%	FBgn0053879/FBgn0053869/FBgn0053877/FBgn0053881/FBgn0053875/FBgn0053889/FBgn0053871/FBgn0053873/FBgn0051611/FBgn0053883/FBgn0053885/FBgn0053887/FBgn0053901/FBgn0053903/FBgn0053905/FBgn0053909/FBgn0053895/FBgn0053891/FBgn0053893/FBgn0053897/FBgn0053899/FBgn0053907/FBgn0038601/FBgn0035145/FBgn0263757/FBgn0034707/FBgn0010417/FBgn0022936/FBgn0033929/FBgn0022724/FBgn0014342/FBgn0032517/FBgn0037792/FBg…
MF	GO:0003690	double-stranded DNA binding	499	0.323653	0.000177191	0.0142457	0.01394	3213	tags=38%, list=25%, signal=30%	FBgn0036411/FBgn0003130/FBgn0034012/FBgn0037436/FBgn0002631/FBgn0000022/FBgn0036285/FBgn0003448/FBgn0053855/FBgn0039932/FBgn0003720/FBgn0053834/FBgn0004110/FBgn0010323/FBgn0053807/FBgn0024288/FBgn0002735/FBgn0031144/FBgn0053801/FBgn0004666/FBgn0036274/FBgn0030316/FBgn0000137/FBgn0015025/FBgn0038852/FBgn0025185/FBgn0001150/FBgn0010433/FBgn0029928/FBgn0002985/FBgn0003482/FBgn0000529/FBgn0001148/FBg…
CC	GO:0042600	egg chorion	40	0.860811	1e-10	1.96528e-08	1.9231e-08	415	tags=72%, list=3%, signal=70%	FBgn0000357/FBgn0052644/FBgn0000356/FBgn0038011/FBgn0051928/FBgn0032311/FBgn0052642/FBgn0051926/FBgn0032789/FBgn0000358/FBgn0052602/FBgn0029696/FBgn0000355/FBgn0032788/FBgn0032127/FBgn0014464/FBgn0032126/FBgn0029568/FBgn0000359/FBgn0030439/FBgn0038469/FBgn0014466/FBgn0014465/FBgn0036938/FBgn0035694/FBgn0037405/FBgn0029697/FBgn0030438/FBgn0052774
BP	GO:0030703	eggshell formation	117	0.599315	1.95733e-08	3.37759e-06	3.3051e-06	1936	tags=32%, list=15%, signal=28%	FBgn0052644/FBgn0000356/FBgn0038011/FBgn0041252/FBgn0032311/FBgn0052642/FBgn0051926/FBgn0052602/FBgn0029696/FBgn0014464/FBgn0032126/FBgn0000359/FBgn0030439/FBgn0014466/FBgn0014465/FBgn0036938/FBgn0035694/FBgn0037405/FBgn0030438/FBgn0052774/FBgn0003482/FBgn0051661/FBgn0003256/FBgn0264922/FBgn0086266/FBgn0261963/FBgn0261987/FBgn0267347/FBgn0000286/FBgn0020407/FBgn0010383/FBgn0086265/FBgn0086695/FBg…
MF	GO:0004175	endopeptidase activity	328	0.370763	9.45134e-05	0.00846433	0.00828267	1330	tags=20%, list=10%, signal=19%	FBgn0011832/FBgn0036738/FBgn0034139/FBgn0050098/FBgn0039798/FBgn0053462/FBgn0038002/FBgn0038285/FBgn0036817/FBgn0039108/FBgn0039101/FBgn0053459/FBgn0085319/FBgn0053458/FBgn0030051/FBgn0033659/FBgn0034221/FBgn0051954/FBgn0030773/FBgn0052271/FBgn0039628/FBgn0001285/FBgn0035666/FBgn0250841/FBgn0050083/FBgn0053160/FBgn0264253/FBgn0052270/FBgn0052269/FBgn0003719/FBgn0085324/FBgn0039629/FBgn0034666/FBg…
BP	GO:0002064	epithelial cell development	314	0.365913	9.79502e-05	0.00866247	0.00847656	1973	tags=18%, list=15%, signal=15%	FBgn0052644/FBgn0000356/FBgn0038011/FBgn0041252/FBgn0032311/FBgn0052642/FBgn0051926/FBgn0052602/FBgn0029696/FBgn0014464/FBgn0032126/FBgn0000359/FBgn0030439/FBgn0014466/FBgn0014465/FBgn0036938/FBgn0035694/FBgn0037405/FBgn0030438/FBgn0052774/FBgn0029906/FBgn0003482/FBgn0024234/FBgn0051661/FBgn0003256/FBgn0264922/FBgn0086266/FBgn0261963/FBgn0086408/FBgn0015838/FBgn0261987/FBgn0003317/FBgn0039851/FBg…
CC	GO:0030312	external encapsulating structure	45	0.853642	1e-10	1.96528e-08	1.9231e-08	415	tags=64%, list=3%, signal=63%	FBgn0000357/FBgn0052644/FBgn0000356/FBgn0038011/FBgn0051928/FBgn0032311/FBgn0052642/FBgn0051926/FBgn0032789/FBgn0000358/FBgn0052602/FBgn0029696/FBgn0000355/FBgn0032788/FBgn0032127/FBgn0014464/FBgn0032126/FBgn0029568/FBgn0000359/FBgn0030439/FBgn0038469/FBgn0014466/FBgn0014465/FBgn0036938/FBgn0035694/FBgn0037405/FBgn0029697/FBgn0030438/FBgn0052774
MF	GO:0005534	galactose binding	16	0.787034	0.000425882	0.0298825	0.0292412	1573	tags=56%, list=12%, signal=49%	FBgn0259230/FBgn0040104/FBgn0040096/FBgn0262357/FBgn0040102/FBgn0040092/FBgn0040093/FBgn0015583/FBgn0053532
MF	GO:0042393	histone binding	96	0.556314	1.90495e-05	0.00204205	0.00199822	2374	tags=39%, list=19%, signal=32%	FBgn0039585/FBgn0053879/FBgn0028387/FBgn0053869/FBgn0053877/FBgn0053881/FBgn0053875/FBgn0053889/FBgn0053871/FBgn0053873/FBgn0051611/FBgn0053883/FBgn0053885/FBgn0053887/FBgn0053901/FBgn0053903/FBgn0053905/FBgn0053909/FBgn0053895/FBgn0053891/FBgn0053893/FBgn0053897/FBgn0053899/FBgn0053907/FBgn0031947/FBgn0033526/FBgn0014340/FBgn0010278/FBgn0040066/FBgn0033015/FBgn0024993/FBgn0031606/FBgn0263667/FBg…
CC	GO:0000790	nuclear chromatin	379	0.551568	1e-10	1.96528e-08	1.9231e-08	2471	tags=35%, list=19%, signal=29%	FBgn0051613/FBgn0053803/FBgn0053806/FBgn0053809/FBgn0053812/FBgn0053818/FBgn0053821/FBgn0053827/FBgn0053830/FBgn0053836/FBgn0053839/FBgn0053842/FBgn0053845/FBgn0053848/FBgn0053851/FBgn0053854/FBgn0053857/FBgn0053860/FBgn0053863/FBgn0053866/FBgn0053833/FBgn0053824/FBgn0053815/FBgn0036411/FBgn0003130/FBgn0034012/FBgn0037436/FBgn0036285/FBgn0003448/FBgn0053858/FBgn0053861/FBgn0053855/FBgn0053813/FBg…
CC	GO:0000228	nuclear chromosome	462	0.528887	1e-10	1.96528e-08	1.9231e-08	2544	tags=34%, list=20%, signal=28%	FBgn0051613/FBgn0053803/FBgn0053806/FBgn0053809/FBgn0053812/FBgn0053818/FBgn0053821/FBgn0053827/FBgn0053830/FBgn0053836/FBgn0053839/FBgn0053842/FBgn0053845/FBgn0053848/FBgn0053851/FBgn0053854/FBgn0053857/FBgn0053860/FBgn0053863/FBgn0053866/FBgn0053833/FBgn0053824/FBgn0053815/FBgn0036411/FBgn0003130/FBgn0034012/FBgn0037436/FBgn0036285/FBgn0003448/FBgn0053858/FBgn0053861/FBgn0053855/FBgn0053813/FBg…
CC	GO:0000788	nuclear nucleosome	67	0.848044	1e-10	1.96528e-08	1.9231e-08	74	tags=34%, list=1%, signal=34%	FBgn0051613/FBgn0053803/FBgn0053806/FBgn0053809/FBgn0053812/FBgn0053818/FBgn0053821/FBgn0053827/FBgn0053830/FBgn0053836/FBgn0053839/FBgn0053842/FBgn0053845/FBgn0053848/FBgn0053851/FBgn0053854/FBgn0053857/FBgn0053860/FBgn0053863/FBgn0053866/FBgn0053833/FBgn0053824/FBgn0053815
MF	GO:0031492	nucleosomal DNA binding	29	0.949069	1e-10	1.96528e-08	1.9231e-08	560	tags=93%, list=4%, signal=89%	FBgn0051613/FBgn0053803/FBgn0053806/FBgn0053809/FBgn0053812/FBgn0053818/FBgn0053821/FBgn0053827/FBgn0053830/FBgn0053836/FBgn0053839/FBgn0053842/FBgn0053845/FBgn0053848/FBgn0053851/FBgn0053854/FBgn0053857/FBgn0053860/FBgn0053863/FBgn0053866/FBgn0053833/FBgn0053824/FBgn0053815/FBgn0053855/FBgn0053834/FBgn0053807/FBgn0053801
CC	GO:0000786	nucleosome	120	0.832876	1e-10	1.96528e-08	1.9231e-08	861	tags=57%, list=7%, signal=53%	FBgn0051613/FBgn0053803/FBgn0053806/FBgn0053809/FBgn0053812/FBgn0053818/FBgn0053821/FBgn0053827/FBgn0053830/FBgn0053836/FBgn0053839/FBgn0053842/FBgn0053845/FBgn0053848/FBgn0053851/FBgn0053854/FBgn0053857/FBgn0053860/FBgn0053863/FBgn0053866/FBgn0053833/FBgn0053824/FBgn0053815/FBgn0053858/FBgn0053861/FBgn0053855/FBgn0053813/FBgn0051617/FBgn0053825/FBgn0053828/FBgn0053831/FBgn0053810/FBgn0053819/FBg…
BP	GO:0006334	nucleosome assembly	93	0.890196	1e-10	1.96528e-08	1.9231e-08	861	tags=73%, list=7%, signal=69%	FBgn0051613/FBgn0053803/FBgn0053806/FBgn0053809/FBgn0053812/FBgn0053818/FBgn0053821/FBgn0053827/FBgn0053830/FBgn0053836/FBgn0053839/FBgn0053842/FBgn0053845/FBgn0053848/FBgn0053851/FBgn0053854/FBgn0053857/FBgn0053860/FBgn0053863/FBgn0053866/FBgn0053833/FBgn0053824/FBgn0053815/FBgn0053858/FBgn0053861/FBgn0053855/FBgn0053813/FBgn0051617/FBgn0053825/FBgn0053828/FBgn0053831/FBgn0053810/FBgn0053819/FBg…
MF	GO:0031491	nucleosome binding	42	0.919675	1e-10	1.96528e-08	1.9231e-08	560	tags=64%, list=4%, signal=62%	FBgn0051613/FBgn0053803/FBgn0053806/FBgn0053809/FBgn0053812/FBgn0053818/FBgn0053821/FBgn0053827/FBgn0053830/FBgn0053836/FBgn0053839/FBgn0053842/FBgn0053845/FBgn0053848/FBgn0053851/FBgn0053854/FBgn0053857/FBgn0053860/FBgn0053863/FBgn0053866/FBgn0053833/FBgn0053824/FBgn0053815/FBgn0053855/FBgn0053834/FBgn0053807/FBgn0053801
BP	GO:0034728	nucleosome organization	127	0.831973	1e-10	1.96528e-08	1.9231e-08	861	tags=54%, list=7%, signal=50%	FBgn0051613/FBgn0053803/FBgn0053806/FBgn0053809/FBgn0053812/FBgn0053818/FBgn0053821/FBgn0053827/FBgn0053830/FBgn0053836/FBgn0053839/FBgn0053842/FBgn0053845/FBgn0053848/FBgn0053851/FBgn0053854/FBgn0053857/FBgn0053860/FBgn0053863/FBgn0053866/FBgn0053833/FBgn0053824/FBgn0053815/FBgn0053858/FBgn0053861/FBgn0053855/FBgn0053813/FBgn0051617/FBgn0053825/FBgn0053828/FBgn0053831/FBgn0053810/FBgn0053819/FBg…
BP	GO:0030707	ovarian follicle cell development	284	0.404801	2.73471e-05	0.00276401	0.00270469	1973	tags=19%, list=15%, signal=16%	FBgn0052644/FBgn0000356/FBgn0038011/FBgn0041252/FBgn0032311/FBgn0052642/FBgn0051926/FBgn0052602/FBgn0029696/FBgn0014464/FBgn0032126/FBgn0000359/FBgn0030439/FBgn0014466/FBgn0014465/FBgn0036938/FBgn0035694/FBgn0037405/FBgn0030438/FBgn0052774/FBgn0003482/FBgn0024234/FBgn0051661/FBgn0003256/FBgn0264922/FBgn0086266/FBgn0261963/FBgn0086408/FBgn0015838/FBgn0261987/FBgn0003317/FBgn0030964/FBgn0267347/FBg…
MF	GO:0008233	peptidase activity	458	0.352242	2.51217e-05	0.00257588	0.0025206	1330	tags=18%, list=10%, signal=17%	FBgn0011832/FBgn0036738/FBgn0034139/FBgn0050098/FBgn0031741/FBgn0039798/FBgn0035791/FBgn0032536/FBgn0053462/FBgn0038002/FBgn0038285/FBgn0036817/FBgn0039108/FBgn0039101/FBgn0053459/FBgn0085319/FBgn0053458/FBgn0030051/FBgn0262880/FBgn0035718/FBgn0033659/FBgn0034221/FBgn0038705/FBgn0051954/FBgn0052379/FBgn0030773/FBgn0052271/FBgn0039628/FBgn0001285/FBgn0035666/FBgn0250841/FBgn0050083/FBgn0053160/FBg…
BP	GO:0043043	peptide biosynthetic process	411	0.459409	1e-10	1.96528e-08	1.9231e-08	2965	tags=39%, list=23%, signal=31%	FBgn0053364/FBgn0053365/FBgn0000022/FBgn0053432/FBgn0053441/FBgn0053393/FBgn0053357/FBgn0053358/FBgn0053359/FBgn0053360/FBgn0053362/FBgn0053368/FBgn0053370/FBgn0053373/FBgn0053374/FBgn0053376/FBgn0053377/FBgn0053379/FBgn0053380/FBgn0053381/FBgn0053382/FBgn0053383/FBgn0053384/FBgn0053385/FBgn0053386/FBgn0053387/FBgn0053388/FBgn0053392/FBgn0053394/FBgn0053395/FBgn0053396/FBgn0053397/FBgn0053403/FBg…
MF	GO:0046983	protein dimerization activity	328	0.532068	1e-10	1.96528e-08	1.9231e-08	2416	tags=35%, list=19%, signal=29%	FBgn0051613/FBgn0053803/FBgn0053806/FBgn0053809/FBgn0053812/FBgn0053818/FBgn0053821/FBgn0053827/FBgn0053830/FBgn0053836/FBgn0053839/FBgn0053842/FBgn0053845/FBgn0053848/FBgn0053851/FBgn0053854/FBgn0053857/FBgn0053860/FBgn0053863/FBgn0053866/FBgn0053833/FBgn0053824/FBgn0053815/FBgn0002631/FBgn0000022/FBgn0010323/FBgn0014396/FBgn0002735/FBgn0033623/FBgn0053879/FBgn0004666/FBgn0053869/FBgn0000137/FBg…
MF	GO:0046982	protein heterodimerization activity	198	0.659868	1e-10	1.96528e-08	1.9231e-08	928	tags=28%, list=7%, signal=26%	FBgn0051613/FBgn0053803/FBgn0053806/FBgn0053809/FBgn0053812/FBgn0053818/FBgn0053821/FBgn0053827/FBgn0053830/FBgn0053836/FBgn0053839/FBgn0053842/FBgn0053845/FBgn0053848/FBgn0053851/FBgn0053854/FBgn0053857/FBgn0053860/FBgn0053863/FBgn0053866/FBgn0053833/FBgn0053824/FBgn0053815/FBgn0002631/FBgn0000022/FBgn0010323/FBgn0014396/FBgn0053879/FBgn0004666/FBgn0053869/FBgn0000137/FBgn0053877/FBgn0053881/FBg…
MF	GO:0044877	protein-containing complex binding	238	0.529726	1e-10	1.96528e-08	1.9231e-08	588	tags=12%, list=5%, signal=11%	FBgn0051613/FBgn0053803/FBgn0053806/FBgn0053809/FBgn0053812/FBgn0053818/FBgn0053821/FBgn0053827/FBgn0053830/FBgn0053836/FBgn0053839/FBgn0053842/FBgn0053845/FBgn0053848/FBgn0053851/FBgn0053854/FBgn0053857/FBgn0053860/FBgn0053863/FBgn0053866/FBgn0053833/FBgn0053824/FBgn0053815/FBgn0053855/FBgn0053834/FBgn0053807/FBgn0053801/FBgn0003719
CC	GO:0032993	protein-DNA complex	142	0.806558	1e-10	1.96528e-08	1.9231e-08	861	tags=48%, list=7%, signal=45%	FBgn0051613/FBgn0053803/FBgn0053806/FBgn0053809/FBgn0053812/FBgn0053818/FBgn0053821/FBgn0053827/FBgn0053830/FBgn0053836/FBgn0053839/FBgn0053842/FBgn0053845/FBgn0053848/FBgn0053851/FBgn0053854/FBgn0053857/FBgn0053860/FBgn0053863/FBgn0053866/FBgn0053833/FBgn0053824/FBgn0053815/FBgn0053858/FBgn0053861/FBgn0053855/FBgn0053813/FBgn0051617/FBgn0053825/FBgn0053828/FBgn0053831/FBgn0053810/FBgn0053819/FBg…
BP	GO:0065004	protein-DNA complex assembly	142	0.807484	1e-10	1.96528e-08	1.9231e-08	894	tags=50%, list=7%, signal=47%	FBgn0051613/FBgn0053803/FBgn0053806/FBgn0053809/FBgn0053812/FBgn0053818/FBgn0053821/FBgn0053827/FBgn0053830/FBgn0053836/FBgn0053839/FBgn0053842/FBgn0053845/FBgn0053848/FBgn0053851/FBgn0053854/FBgn0053857/FBgn0053860/FBgn0053863/FBgn0053866/FBgn0053833/FBgn0053824/FBgn0053815/FBgn0053858/FBgn0053861/FBgn0053855/FBgn0053813/FBgn0051617/FBgn0053825/FBgn0053828/FBgn0053831/FBgn0053810/FBgn0053819/FBg…
BP	GO:0071824	protein-DNA complex subunit organization	182	0.752294	1e-10	1.96528e-08	1.9231e-08	894	tags=39%, list=7%, signal=37%	FBgn0051613/FBgn0053803/FBgn0053806/FBgn0053809/FBgn0053812/FBgn0053818/FBgn0053821/FBgn0053827/FBgn0053830/FBgn0053836/FBgn0053839/FBgn0053842/FBgn0053845/FBgn0053848/FBgn0053851/FBgn0053854/FBgn0053857/FBgn0053860/FBgn0053863/FBgn0053866/FBgn0053833/FBgn0053824/FBgn0053815/FBgn0053858/FBgn0053861/FBgn0053855/FBgn0053813/FBgn0051617/FBgn0053825/FBgn0053828/FBgn0053831/FBgn0053810/FBgn0053819/FBg…
BP	GO:0009410	response to xenobiotic stimulus	12	0.805553	0.000591506	0.0380446	0.0372281	674	tags=33%, list=5%, signal=32%	FBgn0013772/FBgn0025454/FBgn0033696/FBgn0033887
CC	GO:0044391	ribosomal subunit	174	0.439941	0.000130677	0.011139	0.0109	3631	tags=53%, list=28%, signal=38%	FBgn0029856/FBgn0032261/FBgn0040907/FBgn0028648/FBgn0033907/FBgn0035422/FBgn0002579/FBgn0019936/FBgn0029785/FBgn0261599/FBgn0034138/FBgn0034968/FBgn0261592/FBgn0039359/FBgn0010078/FBgn0003517/FBgn0285949/FBgn0032236/FBgn0040007/FBgn0039406/FBgn0010412/FBgn0000100/FBgn0039857/FBgn0030136/FBgn0035753/FBgn0032404/FBgn0261608/FBgn0005533/FBgn0033699/FBgn0032987/FBgn0029897/FBgn0011272/FBgn0285947/FBg…
CC	GO:0005840	ribosome	254	0.564533	1e-10	1.96528e-08	1.9231e-08	2965	tags=53%, list=23%, signal=42%	FBgn0029856/FBgn0053364/FBgn0053365/FBgn0053432/FBgn0053441/FBgn0053393/FBgn0053357/FBgn0053358/FBgn0053359/FBgn0053360/FBgn0053362/FBgn0053368/FBgn0053370/FBgn0053373/FBgn0053374/FBgn0053376/FBgn0053377/FBgn0053379/FBgn0053380/FBgn0053381/FBgn0053382/FBgn0053383/FBgn0053384/FBgn0053385/FBgn0053386/FBgn0053387/FBgn0053388/FBgn0053392/FBgn0053394/FBgn0053395/FBgn0053396/FBgn0053397/FBgn0053403/FBg…
MF	GO:0017171	serine hydrolase activity	243	0.44371	2.5181e-06	0.000312554	0.000305846	1330	tags=26%, list=10%, signal=24%	FBgn0011832/FBgn0036738/FBgn0034139/FBgn0050098/FBgn0031741/FBgn0039798/FBgn0053462/FBgn0038002/FBgn0036817/FBgn0039108/FBgn0039101/FBgn0053459/FBgn0085319/FBgn0053458/FBgn0030051/FBgn0034221/FBgn0038705/FBgn0051954/FBgn0030773/FBgn0052271/FBgn0039628/FBgn0001285/FBgn0035666/FBgn0250841/FBgn0050083/FBgn0053160/FBgn0264253/FBgn0052270/FBgn0052269/FBgn0085324/FBgn0039629/FBgn0034666/FBgn0053461/FBg…
MF	GO:0004252	serine-type endopeptidase activity	221	0.442618	4.82323e-06	0.000541657	0.000530032	1330	tags=28%, list=10%, signal=25%	FBgn0011832/FBgn0036738/FBgn0034139/FBgn0050098/FBgn0039798/FBgn0053462/FBgn0038002/FBgn0036817/FBgn0039108/FBgn0039101/FBgn0053459/FBgn0085319/FBgn0053458/FBgn0030051/FBgn0034221/FBgn0051954/FBgn0030773/FBgn0052271/FBgn0039628/FBgn0001285/FBgn0035666/FBgn0250841/FBgn0050083/FBgn0053160/FBgn0264253/FBgn0052270/FBgn0052269/FBgn0085324/FBgn0039629/FBgn0034666/FBgn0053461/FBgn0053159/FBgn0037515/FBg…
MF	GO:0004867	serine-type endopeptidase inhibitor activity	74	0.530263	0.000440489	0.0305535	0.0298978	1403	tags=30%, list=11%, signal=27%	FBgn0051779/FBgn0262721/FBgn0261630/FBgn0031558/FBgn0036970/FBgn0034195/FBgn0262010/FBgn0259950/FBgn0038299/FBgn0044011/FBgn0002930/FBgn0259951/FBgn0039527/FBgn0265137/FBgn0262621/FBgn0033574/FBgn0028984/FBgn0024293/FBgn0050203/FBgn0028987/FBgn0260645/FBgn0026721
MF	GO:0008236	serine-type peptidase activity	243	0.44371	2.5181e-06	0.000312554	0.000305846	1330	tags=26%, list=10%, signal=24%	FBgn0011832/FBgn0036738/FBgn0034139/FBgn0050098/FBgn0031741/FBgn0039798/FBgn0053462/FBgn0038002/FBgn0036817/FBgn0039108/FBgn0039101/FBgn0053459/FBgn0085319/FBgn0053458/FBgn0030051/FBgn0034221/FBgn0038705/FBgn0051954/FBgn0030773/FBgn0052271/FBgn0039628/FBgn0001285/FBgn0035666/FBgn0250841/FBgn0050083/FBgn0053160/FBgn0264253/FBgn0052270/FBgn0052269/FBgn0085324/FBgn0039629/FBgn0034666/FBgn0053461/FBg…
CC	GO:0030532	small nuclear ribonucleoprotein complex	72	0.637301	5.19211e-07	7.81578e-05	7.64804e-05	1006	tags=26%, list=8%, signal=24%	FBgn0043022/FBgn0003938/FBgn0004191/FBgn0004188/FBgn0004189/FBgn0004190/FBgn0003922/FBgn0003916/FBgn0004185/FBgn0004186/FBgn0003920/FBgn0043021/FBgn0004192/FBgn0041720/FBgn0003936/FBgn0004183/FBgn0004187/FBgn0003923/FBgn0051922
CC	GO:0120114	Sm-like protein family complex	78	0.611657	2.19763e-06	0.000282695	0.000276628	1006	tags=24%, list=8%, signal=23%	FBgn0043022/FBgn0003938/FBgn0004191/FBgn0004188/FBgn0004189/FBgn0004190/FBgn0003922/FBgn0003916/FBgn0004185/FBgn0004186/FBgn0003920/FBgn0043021/FBgn0004192/FBgn0041720/FBgn0003936/FBgn0004183/FBgn0004187/FBgn0003923/FBgn0051922
CC	GO:0097525	spliceosomal snRNP complex	62	0.683608	8.59538e-08	1.44791e-05	1.41684e-05	863	tags=29%, list=7%, signal=27%	FBgn0043022/FBgn0003938/FBgn0004191/FBgn0004188/FBgn0004189/FBgn0004190/FBgn0003922/FBgn0003916/FBgn0004185/FBgn0004186/FBgn0003920/FBgn0043021/FBgn0004192/FBgn0041720/FBgn0003936/FBgn0004183/FBgn0004187/FBgn0003923
MF	GO:0005213	structural constituent of egg chorion	3	0.986889	0.000266575	0.0202797	0.0198445	171	tags=100%, list=1%, signal=99%	FBgn0000357/FBgn0041252/FBgn0000359
MF	GO:0003735	structural constituent of ribosome	240	0.568996	1e-10	1.96528e-08	1.9231e-08	2965	tags=54%, list=23%, signal=42%	FBgn0053364/FBgn0053365/FBgn0053432/FBgn0053441/FBgn0053393/FBgn0053357/FBgn0053358/FBgn0053359/FBgn0053360/FBgn0053362/FBgn0053368/FBgn0053370/FBgn0053373/FBgn0053374/FBgn0053376/FBgn0053377/FBgn0053379/FBgn0053380/FBgn0053381/FBgn0053382/FBgn0053383/FBgn0053384/FBgn0053385/FBgn0053386/FBgn0053387/FBgn0053388/FBgn0053392/FBgn0053394/FBgn0053395/FBgn0053396/FBgn0053397/FBgn0053403/FBgn0053404/FBg…
BP	GO:0006412	translation	371	0.49643	1e-10	1.96528e-08	1.9231e-08	2965	tags=41%, list=23%, signal=33%	FBgn0053364/FBgn0053365/FBgn0053432/FBgn0053441/FBgn0053393/FBgn0053357/FBgn0053358/FBgn0053359/FBgn0053360/FBgn0053362/FBgn0053368/FBgn0053370/FBgn0053373/FBgn0053374/FBgn0053376/FBgn0053377/FBgn0053379/FBgn0053380/FBgn0053381/FBgn0053382/FBgn0053383/FBgn0053384/FBgn0053385/FBgn0053386/FBgn0053387/FBgn0053388/FBgn0053392/FBgn0053394/FBgn0053395/FBgn0053396/FBgn0053397/FBgn0053403/FBgn0053404/FBg…
CC	GO:0005686	U2 snRNP	17	0.762672	0.00068927	0.0431556	0.0422294	863	tags=35%, list=7%, signal=33%	FBgn0004191/FBgn0003922/FBgn0003920/FBgn0004192/FBgn0041720/FBgn0003923
BP	GO:0006805	xenobiotic metabolic process	12	0.805553	0.000591506	0.0380446	0.0372281	674	tags=33%, list=5%, signal=32%	FBgn0013772/FBgn0025454/FBgn0033696/FBgn0033887
NINT (compared with F0)
ONTOLOGY	ID	Description	setSize	enrichmentScore	Pvalue	P.adjust	qvalues	rank	leading_edge	core_enrichment
BP	GO:0019731	antibacterial humoral response	50	0.613943	3.29516e-06	0.000243773	0.000219653	1450	tags=38%, list=11%, signal=34%	FBgn0041581/FBgn0012042/FBgn0014865/FBgn0000279/FBgn0041579/FBgn0000277/FBgn0000278/FBgn0010388/FBgn0262357/FBgn0000276/FBgn0030310/FBgn0261560/FBgn0010385/FBgn0085424/FBgn0014018/FBgn0035977/FBgn0283461/FBgn0038928/FBgn0003495
BP	GO:0019730	antimicrobial humoral response	88	0.492485	1.54384e-05	0.000977486	0.000880771	1266	tags=26%, list=10%, signal=24%	FBgn0041581/FBgn0012042/FBgn0014865/FBgn0000279/FBgn0041579/FBgn0000277/FBgn0000278/FBgn0010388/FBgn0262357/FBgn0053542/FBgn0000276/FBgn0030310/FBgn0033388/FBgn0261560/FBgn0010385/FBgn0085424/FBgn0014018/FBgn0035977/FBgn0010441/FBgn0283461/FBgn0262473/FBgn0040321/FBgn0038928
CC	GO:1904949	ATPase complex	51	0.482622	0.00135791	0.0333686	0.030067	4411	tags=67%, list=34%, signal=44%	FBgn0030877/FBgn0040929/FBgn0025463/FBgn0033019/FBgn0263832/FBgn0011715/FBgn0052831/FBgn0033566/FBgn0033015/FBgn0039227/FBgn0002783/FBgn0052202/FBgn0284220/FBgn0027503/FBgn0086613/FBgn0042085/FBgn0002521/FBgn0260985/FBgn0030871/FBgn0043001/FBgn0027950/FBgn0027951/FBgn0034537/FBgn0025716/FBgn0000043/FBgn0032348/FBgn0011604/FBgn0000212/FBgn0043002/FBgn0030502/FBgn0028700/FBgn0016687/FBgn0035357/FBg…
MF	GO:0140097	catalytic activity, acting on DNA	103	0.535748	1.00488e-07	1.121e-05	1.01009e-05	2838	tags=61%, list=22%, signal=48%	FBgn0033389/FBgn0003482/FBgn0026876/FBgn0036321/FBgn0015351/FBgn0030877/FBgn0017577/FBgn0005696/FBgn0284442/FBgn0038608/FBgn0026737/FBgn0011774/FBgn0002707/FBgn0020270/FBgn0015553/FBgn0263831/FBgn0040290/FBgn0004406/FBgn0027864/FBgn0036833/FBgn0003480/FBgn0261530/FBgn0015929/FBgn0039016/FBgn0037554/FBgn0263600/FBgn0004584/FBgn0034728/FBgn0261850/FBgn0027375/FBgn0026015/FBgn0032154/FBgn0014861/FBg…
MF	GO:0140098	catalytic activity, acting on RNA	179	0.383468	1.03786e-05	0.000675377	0.000608553	4453	tags=55%, list=34%, signal=36%	FBgn0030660/FBgn0036321/FBgn0042092/FBgn0032261/FBgn0261266/FBgn0263757/FBgn0031252/FBgn0038953/FBgn0036833/FBgn0011802/FBgn0003483/FBgn0039183/FBgn0039016/FBgn0034748/FBgn0026722/FBgn0015621/FBgn0030554/FBgn0026713/FBgn0035838/FBgn0032924/FBgn0033994/FBgn0033352/FBgn0030507/FBgn0262955/FBgn0026566/FBgn0037368/FBgn0011762/FBgn0001565/FBgn0259676/FBgn0031321/FBgn0261984/FBgn0030251/FBgn0051155/FBg…
CC	GO:0071013	catalytic step 2 spliceosome	109	0.414827	0.000174707	0.00739664	0.0066648	4646	tags=62%, list=36%, signal=40%	FBgn0031961/FBgn0036733/FBgn0039488/FBgn0014366/FBgn0030915/FBgn0037737/FBgn0024285/FBgn0050342/FBgn0028897/FBgn0004856/FBgn0040235/FBgn0031114/FBgn0000146/FBgn0030474/FBgn0033062/FBgn0035027/FBgn0036386/FBgn0028919/FBgn0033859/FBgn0024191/FBgn0028554/FBgn0086707/FBgn0030365/FBgn0263599/FBgn0033527/FBgn0016978/FBgn0086444/FBgn0086895/FBgn0027617/FBgn0023506/FBgn0261119/FBgn0035141/FBgn0000377/FBg…
BP	GO:0000075	cell cycle checkpoint	60	0.524141	6.54245e-05	0.00330794	0.00298064	3505	tags=67%, list=27%, signal=49%	FBgn0061476/FBgn0038827/FBgn0000996/FBgn0019686/FBgn0026778/FBgn0004643/FBgn0020270/FBgn0263855/FBgn0014340/FBgn0261530/FBgn0002878/FBgn0052251/FBgn0050169/FBgn0003268/FBgn0261278/FBgn0014396/FBgn0002901/FBgn0033549/FBgn0025808/FBgn0051453/FBgn0010269/FBgn0032698/FBgn0039271/FBgn0025807/FBgn0284220/FBgn0038118/FBgn0044324/FBgn0041164/FBgn0019990/FBgn0025457/FBgn0030694/FBgn0038815/FBgn0037874/FBg…
BP	GO:0044786	cell cycle DNA replication	33	0.688864	2.7863e-06	0.000217579	0.000196051	3031	tags=76%, list=23%, signal=58%	FBgn0086695/FBgn0000996/FBgn0017577/FBgn0284442/FBgn0033890/FBgn0003023/FBgn0015929/FBgn0032929/FBgn0034878/FBgn0014861/FBgn0010316/FBgn0030054/FBgn0259113/FBgn0001981/FBgn0039271/FBgn0051612/FBgn0020633/FBgn0015664/FBgn0025815/FBgn0024371/FBgn0015799/FBgn0036248/FBgn0041171/FBgn0283467/FBgn0003479
BP	GO:0044770	cell cycle phase transition	115	0.438675	1.95952e-05	0.00121872	0.00109814	3426	tags=57%, list=26%, signal=43%	FBgn0061476/FBgn0038390/FBgn0017551/FBgn0015625/FBgn0003525/FBgn0004643/FBgn0020270/FBgn0263855/FBgn0050085/FBgn0040290/FBgn0010382/FBgn0039554/FBgn0261530/FBgn0010315/FBgn0037327/FBgn0002878/FBgn0000405/FBgn0052251/FBgn0004391/FBgn0003268/FBgn0261278/FBgn0011648/FBgn0002901/FBgn0003444/FBgn0261850/FBgn0000404/FBgn0001086/FBgn0025808/FBgn0013762/FBgn0010316/FBgn0050342/FBgn0031549/FBgn0010269/FBg…
BP	GO:0051301	cell division	245	0.287756	0.00205451	0.0451222	0.0406577	3061	tags=36%, list=24%, signal=28%	FBgn0003720/FBgn0020416/FBgn0038299/FBgn0029172/FBgn0025739/FBgn0005683/FBgn0086356/FBgn0015625/FBgn0260991/FBgn0030241/FBgn0004643/FBgn0037205/FBgn0003041/FBgn0011692/FBgn0266672/FBgn0043854/FBgn0003317/FBgn0002466/FBgn0040290/FBgn0002121/FBgn0004143/FBgn0010382/FBgn0039016/FBgn0039250/FBgn0020278/FBgn0000405/FBgn0261385/FBgn0011020/FBgn0011648/FBgn0004901/FBgn0000404/FBgn0000140/FBgn0004379/FBg…
BP	GO:0008283	cell population proliferation	285	0.294585	0.000248845	0.00940258	0.00847226	4299	tags=47%, list=33%, signal=32%	FBgn0036411/FBgn0003720/FBgn0053542/FBgn0036368/FBgn0025739/FBgn0031888/FBgn0038172/FBgn0020415/FBgn0034221/FBgn0260789/FBgn0284442/FBgn0003525/FBgn0030964/FBgn0046685/FBgn0004394/FBgn0016053/FBgn0085424/FBgn0040290/FBgn0002121/FBgn0014018/FBgn0010382/FBgn0010441/FBgn0000137/FBgn0039044/FBgn0031091/FBgn0001180/FBgn0039016/FBgn0020278/FBgn0262473/FBgn0003256/FBgn0025463/FBgn0000405/FBgn0026722/FBg…
BP	GO:0006974	cellular response to DNA damage stimulus	207	0.471945	1e-10	2.19625e-08	1.97895e-08	3687	tags=63%, list=29%, signal=46%	FBgn0033389/FBgn0003482/FBgn0030877/FBgn0038827/FBgn0036815/FBgn0017577/FBgn0019686/FBgn0284442/FBgn0033890/FBgn0026778/FBgn0026737/FBgn0011774/FBgn0023513/FBgn0036486/FBgn0002707/FBgn0020270/FBgn0015553/FBgn0263831/FBgn0040290/FBgn0014018/FBgn0011660/FBgn0031252/FBgn0004406/FBgn0027864/FBgn0002872/FBgn0026751/FBgn0014340/FBgn0003480/FBgn0261530/FBgn0015929/FBgn0039044/FBgn0033929/FBgn0002878/FBg…
BP	GO:0007304	chorion-containing eggshell formation	115	0.564405	1.4263e-10	2.86401e-08	2.58064e-08	2498	tags=44%, list=19%, signal=36%	FBgn0052644/FBgn0000356/FBgn0052642/FBgn0038011/FBgn0041252/FBgn0030439/FBgn0032311/FBgn0029696/FBgn0014464/FBgn0052602/FBgn0000359/FBgn0051926/FBgn0014465/FBgn0014466/FBgn0032126/FBgn0037405/FBgn0036938/FBgn0035694/FBgn0052774/FBgn0030438/FBgn0086695/FBgn0003482/FBgn0051661/FBgn0024194/FBgn0000996/FBgn0261266/FBgn0015270/FBgn0040290/FBgn0010382/FBgn0003483/FBgn0033846/FBgn0003256/FBgn0267347/FBg…
BP	GO:0031497	chromatin assembly	120	0.584227	1e-10	2.19625e-08	1.97895e-08	2672	tags=54%, list=21%, signal=43%	FBgn0036815/FBgn0033526/FBgn0053858/FBgn0053861/FBgn0053855/FBgn0027655/FBgn0053834/FBgn0053822/FBgn0053816/FBgn0053825/FBgn0053828/FBgn0053831/FBgn0053810/FBgn0053819/FBgn0051617/FBgn0053813/FBgn0016053/FBgn0002872/FBgn0003598/FBgn0053804/FBgn0053807/FBgn0038252/FBgn0053852/FBgn0053879/FBgn0025463/FBgn0053869/FBgn0261573/FBgn0053871/FBgn0053873/FBgn0053875/FBgn0053889/FBgn0053877/FBgn0053881/FBg…
BP	GO:0006333	chromatin assembly or disassembly	148	0.508385	4.15691e-10	7.6881e-08	6.92742e-08	1860	tags=41%, list=14%, signal=36%	FBgn0036815/FBgn0033526/FBgn0053858/FBgn0053861/FBgn0053855/FBgn0023395/FBgn0027655/FBgn0053834/FBgn0010278/FBgn0053822/FBgn0053816/FBgn0053825/FBgn0053828/FBgn0053831/FBgn0053810/FBgn0053819/FBgn0051617/FBgn0053813/FBgn0016053/FBgn0000927/FBgn0002183/FBgn0002872/FBgn0003598/FBgn0053804/FBgn0053807/FBgn0038252/FBgn0053852/FBgn0053879/FBgn0025463/FBgn0053869/FBgn0261573/FBgn0053871/FBgn0053873/FBg…
MF	GO:0003682	chromatin binding	245	0.438766	1e-10	2.19625e-08	1.97895e-08	4565	tags=68%, list=35%, signal=45%	FBgn0030994/FBgn0034012/FBgn0033993/FBgn0024993/FBgn0286788/FBgn0031875/FBgn0053858/FBgn0053861/FBgn0053855/FBgn0023395/FBgn0037555/FBgn0033890/FBgn0053834/FBgn0010278/FBgn0053822/FBgn0053816/FBgn0053825/FBgn0053828/FBgn0053831/FBgn0053810/FBgn0053819/FBgn0263738/FBgn0051617/FBgn0053813/FBgn0027783/FBgn0015270/FBgn0005616/FBgn0031435/FBgn0031434/FBgn0002183/FBgn0003598/FBgn0053804/FBgn0053807/FBg…
MF	GO:0031490	chromatin DNA binding	86	0.57247	1.05558e-08	1.48373e-06	1.33692e-06	4565	tags=85%, list=35%, signal=55%	FBgn0033993/FBgn0053858/FBgn0053861/FBgn0053855/FBgn0053834/FBgn0010278/FBgn0053822/FBgn0053816/FBgn0053825/FBgn0053828/FBgn0053831/FBgn0053810/FBgn0053819/FBgn0051617/FBgn0053813/FBgn0031435/FBgn0031434/FBgn0053804/FBgn0053807/FBgn0038252/FBgn0053852/FBgn0053801/FBgn0053837/FBgn0053840/FBgn0053843/FBgn0053846/FBgn0053849/FBgn0053864/FBgn0034878/FBgn0027537/FBgn0037317/FBgn0033264/FBgn0015602/FBg…
BP	GO:0097549	chromatin organization involved in negative regulation of transcription	120	0.401357	6.18113e-05	0.00319419	0.00287815	3574	tags=50%, list=28%, signal=37%	FBgn0053855/FBgn0037802/FBgn0027655/FBgn0053834/FBgn0263855/FBgn0016053/FBgn0085424/FBgn0031435/FBgn0002872/FBgn0003598/FBgn0053807/FBgn0038252/FBgn0003483/FBgn0032929/FBgn0025463/FBgn0261573/FBgn0053801/FBgn0040477/FBgn0032475/FBgn0032391/FBgn0027537/FBgn0024329/FBgn0037607/FBgn0000146/FBgn0005617/FBgn0022786/FBgn0023216/FBgn0039227/FBgn0036915/FBgn0003567/FBgn0034246/FBgn0284220/FBgn0001197/FBg…
BP	GO:0034401	chromatin organization involved in regulation of transcription	126	0.387602	0.000312315	0.0108661	0.00979095	3574	tags=48%, list=28%, signal=35%	FBgn0053855/FBgn0037802/FBgn0027655/FBgn0053834/FBgn0263855/FBgn0016053/FBgn0085424/FBgn0031435/FBgn0002872/FBgn0003598/FBgn0053807/FBgn0038252/FBgn0003483/FBgn0032929/FBgn0000139/FBgn0025463/FBgn0261573/FBgn0053801/FBgn0040477/FBgn0032475/FBgn0032391/FBgn0027537/FBgn0024329/FBgn0037607/FBgn0000146/FBgn0005617/FBgn0022786/FBgn0023216/FBgn0039227/FBgn0036915/FBgn0003567/FBgn0034246/FBgn0284220/FBg…
BP	GO:0006338	chromatin remodeling	113	0.378236	0.00101627	0.0271573	0.0244703	3590	tags=47%, list=28%, signal=34%	FBgn0030877/FBgn0036815/FBgn0032691/FBgn0023395/FBgn0027655/FBgn0037555/FBgn0263738/FBgn0027490/FBgn0016053/FBgn0002872/FBgn0003598/FBgn0032157/FBgn0040929/FBgn0052343/FBgn0033233/FBgn0025463/FBgn0020388/FBgn0261573/FBgn0033019/FBgn0011761/FBgn0024329/FBgn0031876/FBgn0011715/FBgn0002989/FBgn0005596/FBgn0033566/FBgn0040066/FBgn0022786/FBgn0039654/FBgn0039227/FBgn0002783/FBgn0027574/FBgn0030082/FBg…
CC	GO:0010369	chromocenter	22	0.651146	0.000575549	0.0179776	0.0161988	3219	tags=68%, list=25%, signal=51%	FBgn0015270/FBgn0050085/FBgn0003598/FBgn0039044/FBgn0015396/FBgn0035829/FBgn0030301/FBgn0001197/FBgn0030082/FBgn0086908/FBgn0039338/FBgn0002775/FBgn0034217/FBgn0004872/FBgn0046214
CC	GO:0098687	chromosomal region	168	0.484308	2.35909e-10	4.481e-08	4.03764e-08	3653	tags=58%, list=28%, signal=42%	FBgn0033389/FBgn0051658/FBgn0035725/FBgn0061476/FBgn0037025/FBgn0036815/FBgn0260991/FBgn0011774/FBgn0004643/FBgn0020270/FBgn0266916/FBgn0263855/FBgn0015270/FBgn0050085/FBgn0031435/FBgn0003512/FBgn0263757/FBgn0030500/FBgn0002183/FBgn0002872/FBgn0003598/FBgn0014340/FBgn0261530/FBgn0000139/FBgn0000405/FBgn0020388/FBgn0003268/FBgn0039680/FBgn0040477/FBgn0034728/FBgn0261850/FBgn0001086/FBgn0014269/FBg…
BP	GO:0030261	chromosome condensation	52	0.619579	1.25231e-06	0.000108657	9.79066e-05	3828	tags=81%, list=30%, signal=57%	FBgn0017577/FBgn0053855/FBgn0260991/FBgn0053834/FBgn0027783/FBgn0015270/FBgn0000927/FBgn0053807/FBgn0003480/FBgn0038252/FBgn0003483/FBgn0032929/FBgn0027889/FBgn0039250/FBgn0015391/FBgn0039680/FBgn0053801/FBgn0014269/FBgn0041186/FBgn0014861/FBgn0003612/FBgn0002989/FBgn0002781/FBgn0260399/FBgn0000146/FBgn0284220/FBgn0004374/FBgn0261976/FBgn0267398/FBgn0259876/FBgn0267351/FBgn0015271/FBgn0051989/FBg…
BP	GO:0050000	chromosome localization	26	0.635455	0.000253537	0.00946835	0.00853153	3254	tags=62%, list=25%, signal=46%	FBgn0051658/FBgn0035725/FBgn0260991/FBgn0266916/FBgn0030500/FBgn0000405/FBgn0040477/FBgn0004379/FBgn0027537/FBgn0003124/FBgn0284220/FBgn0044324/FBgn0034118/FBgn0040233/FBgn0087021/FBgn0026326
BP	GO:0070192	chromosome organization involved in meiotic cell cycle	49	0.55784	6.95392e-05	0.0034417	0.00310117	3905	tags=71%, list=30%, signal=50%	FBgn0003482/FBgn0038827/FBgn0019686/FBgn0034098/FBgn0260991/FBgn0261266/FBgn0263855/FBgn0003480/FBgn0003483/FBgn0027889/FBgn0039680/FBgn0002899/FBgn0034728/FBgn0086251/FBgn0027537/FBgn0002781/FBgn0021761/FBgn0000146/FBgn0260987/FBgn0020616/FBgn0260012/FBgn0262733/FBgn0267398/FBgn0267351/FBgn0034118/FBgn0003479/FBgn0031696/FBgn0051989/FBgn0031977/FBgn0033921/FBgn0260932/FBgn0026401/FBgn0283442/FBg…
BP	GO:0007059	chromosome segregation	173	0.481575	1e-10	2.19625e-08	1.97895e-08	3595	tags=57%, list=28%, signal=41%	FBgn0051658/FBgn0026876/FBgn0035725/FBgn0061476/FBgn0029970/FBgn0003087/FBgn0038827/FBgn0037025/FBgn0017577/FBgn0010431/FBgn0260986/FBgn0086350/FBgn0260991/FBgn0030241/FBgn0003701/FBgn0002707/FBgn0004643/FBgn0266916/FBgn0011692/FBgn0263855/FBgn0015270/FBgn0030500/FBgn0002924/FBgn0003483/FBgn0278604/FBgn0027889/FBgn0039250/FBgn0000405/FBgn0033845/FBgn0004391/FBgn0003268/FBgn0002901/FBgn0015391/FBg…
BP	GO:0051304	chromosome separation	52	0.523767	0.000254627	0.00946835	0.00853153	3536	tags=67%, list=27%, signal=49%	FBgn0061476/FBgn0003087/FBgn0017577/FBgn0086350/FBgn0003701/FBgn0002707/FBgn0004643/FBgn0263855/FBgn0004391/FBgn0003268/FBgn0015391/FBgn0039680/FBgn0033549/FBgn0086384/FBgn0031549/FBgn0003545/FBgn0052707/FBgn0284220/FBgn0044324/FBgn0025457/FBgn0002909/FBgn0040347/FBgn0041147/FBgn0029879/FBgn0025781/FBgn0028525/FBgn0040233/FBgn0035640/FBgn0031696/FBgn0026326/FBgn0051989/FBgn0260639/FBgn0014127/FBg…
CC	GO:0000775	chromosome, centromeric region	76	0.538329	2.03486e-06	0.00016629	0.000149837	3401	tags=59%, list=26%, signal=44%	FBgn0051658/FBgn0035725/FBgn0061476/FBgn0037025/FBgn0260991/FBgn0004643/FBgn0266916/FBgn0263855/FBgn0015270/FBgn0030500/FBgn0002872/FBgn0003598/FBgn0000405/FBgn0003268/FBgn0039680/FBgn0040477/FBgn0001086/FBgn0014269/FBgn0001206/FBgn0004379/FBgn0031549/FBgn0265101/FBgn0005596/FBgn0260987/FBgn0032105/FBgn0003124/FBgn0264291/FBgn0020616/FBgn0038578/FBgn0025457/FBgn0264922/FBgn0030208/FBgn0039338/FBg…
CC	GO:0000781	chromosome, telomeric region	23	0.618451	0.00150135	0.0356423	0.0321158	3514	tags=78%, list=27%, signal=57%	FBgn0033389/FBgn0036815/FBgn0011774/FBgn0020270/FBgn0050085/FBgn0261530/FBgn0034728/FBgn0001206/FBgn0030170/FBgn0003612/FBgn0035829/FBgn0037338/FBgn0034217/FBgn0032906/FBgn0026257/FBgn0262524/FBgn0261019/FBgn0010328
BP	GO:0002066	columnar/cuboidal epithelial cell development	285	0.411663	1e-10	2.19625e-08	1.97895e-08	3104	tags=35%, list=24%, signal=27%	FBgn0052644/FBgn0000356/FBgn0052642/FBgn0038011/FBgn0041252/FBgn0030439/FBgn0032311/FBgn0029696/FBgn0014464/FBgn0052602/FBgn0000359/FBgn0051926/FBgn0014465/FBgn0014466/FBgn0032126/FBgn0037405/FBgn0036938/FBgn0035694/FBgn0052774/FBgn0030438/FBgn0086695/FBgn0003482/FBgn0051661/FBgn0024194/FBgn0000996/FBgn0041184/FBgn0010278/FBgn0030964/FBgn0261266/FBgn0266672/FBgn0003317/FBgn0015270/FBgn0040290/FBg…
BP	GO:0002065	columnar/cuboidal epithelial cell differentiation	300	0.407075	1e-10	2.19625e-08	1.97895e-08	3104	tags=34%, list=24%, signal=27%	FBgn0052644/FBgn0036411/FBgn0000356/FBgn0052642/FBgn0038011/FBgn0041252/FBgn0030439/FBgn0032311/FBgn0029696/FBgn0014464/FBgn0052602/FBgn0000359/FBgn0051926/FBgn0014465/FBgn0014466/FBgn0032126/FBgn0037405/FBgn0036938/FBgn0035694/FBgn0052774/FBgn0030438/FBgn0086695/FBgn0003482/FBgn0004110/FBgn0051661/FBgn0024194/FBgn0000996/FBgn0041184/FBgn0010278/FBgn0030964/FBgn0261266/FBgn0266672/FBgn0003317/FBg…
CC	GO:0000793	condensed chromosome	58	0.516431	0.000172348	0.00734099	0.00661465	3337	tags=62%, list=26%, signal=46%	FBgn0003482/FBgn0038827/FBgn0037025/FBgn0260991/FBgn0026778/FBgn0004643/FBgn0266916/FBgn0027783/FBgn0263855/FBgn0030500/FBgn0003268/FBgn0015391/FBgn0039680/FBgn0040477/FBgn0034728/FBgn0002638/FBgn0010269/FBgn0002781/FBgn0260987/FBgn0003124/FBgn0025807/FBgn0040283/FBgn0261286/FBgn0284220/FBgn0020616/FBgn0037481/FBgn0011659/FBgn0264922/FBgn0259876/FBgn0028525/FBgn0000283/FBgn0003479/FBgn0031696/FBg…
BP	GO:0016569	covalent chromatin modification	174	0.380637	2.47276e-05	0.00144858	0.00130525	4420	tags=60%, list=34%, signal=40%	FBgn0028387/FBgn0039585/FBgn0032691/FBgn0037802/FBgn0260991/FBgn0037555/FBgn0287454/FBgn0263738/FBgn0027490/FBgn0005616/FBgn0031606/FBgn0014340/FBgn0027889/FBgn0000139/FBgn0052343/FBgn0033233/FBgn0020388/FBgn0261573/FBgn0030121/FBgn0015925/FBgn0051875/FBgn0263667/FBgn0010417/FBgn0032391/FBgn0031876/FBgn0263933/FBgn0030486/FBgn0030738/FBgn0013717/FBgn0040066/FBgn0010356/FBgn0039631/FBgn0005617/FBg…
MF	GO:0016538	cyclin-dependent protein serine/threonine kinase regulator activity	21	0.615074	0.00225208	0.0484025	0.0436134	2608	tags=57%, list=20%, signal=46%	FBgn0015625/FBgn0010382/FBgn0010315/FBgn0000405/FBgn0022936/FBgn0000404/FBgn0264816/FBgn0058191/FBgn0025674/FBgn0010316/FBgn0040394/FBgn0010314
CC	GO:0022626	cytosolic ribosome	171	0.805451	1e-10	2.19625e-08	1.97895e-08	410	tags=39%, list=3%, signal=38%	FBgn0053449/FBgn0053441/FBgn0053355/FBgn0053407/FBgn0053393/FBgn0053357/FBgn0053358/FBgn0053359/FBgn0053360/FBgn0053362/FBgn0053368/FBgn0053370/FBgn0053373/FBgn0053374/FBgn0053376/FBgn0053377/FBgn0053379/FBgn0053380/FBgn0053381/FBgn0053382/FBgn0053383/FBgn0053384/FBgn0053385/FBgn0053386/FBgn0053387/FBgn0053388/FBgn0053392/FBgn0053394/FBgn0053395/FBgn0053396/FBgn0053397/FBgn0053403/FBgn0053404/FBg…
MF	GO:0003684	damaged DNA binding	23	0.615007	0.00161621	0.0371334	0.0334593	3908	tags=83%, list=30%, signal=58%	FBgn0011774/FBgn0036486/FBgn0002707/FBgn0027864/FBgn0026751/FBgn0261530/FBgn0010173/FBgn0037554/FBgn0261850/FBgn0260962/FBgn0037338/FBgn0037141/FBgn0026777/FBgn0035150/FBgn0004832/FBgn0015546/FBgn0038704/FBgn0266421/FBgn0041627
BP	GO:0006952	defense response	360	0.332158	4.60124e-07	4.31167e-05	3.88506e-05	2665	tags=32%, list=21%, signal=27%	FBgn0050098/FBgn0043577/FBgn0031701/FBgn0034407/FBgn0041581/FBgn0012042/FBgn0067903/FBgn0014865/FBgn0000279/FBgn0041579/FBgn0000277/FBgn0000278/FBgn0038530/FBgn0010388/FBgn0043578/FBgn0262357/FBgn0005660/FBgn0004431/FBgn0004430/FBgn0014033/FBgn0030051/FBgn0000276/FBgn0028543/FBgn0004592/FBgn0027929/FBgn0004594/FBgn0030310/FBgn0033593/FBgn0033388/FBgn0032773/FBgn0243514/FBgn0028984/FBgn0033301/FBg…
BP	GO:0042742	defense response to bacterium	205	0.432148	8.3768e-09	1.20147e-06	1.0826e-06	1311	tags=23%, list=10%, signal=21%	FBgn0050098/FBgn0031701/FBgn0034407/FBgn0041581/FBgn0012042/FBgn0014865/FBgn0000279/FBgn0041579/FBgn0000277/FBgn0000278/FBgn0038530/FBgn0010388/FBgn0262357/FBgn0005660/FBgn0004431/FBgn0004430/FBgn0014033/FBgn0030051/FBgn0000276/FBgn0028543/FBgn0027929/FBgn0004594/FBgn0030310/FBgn0033593/FBgn0033388/FBgn0243514/FBgn0041182/FBgn0033367/FBgn0261560/FBgn0033304/FBgn0010385/FBgn0035806/FBgn0051217/FBg…
BP	GO:0050829	defense response to Gram-negative bacterium	107	0.393598	0.0008441	0.0236348	0.0212963	2159	tags=27%, list=17%, signal=23%	FBgn0012042/FBgn0014865/FBgn0000279/FBgn0000277/FBgn0000278/FBgn0010388/FBgn0004431/FBgn0004430/FBgn0014033/FBgn0030051/FBgn0000276/FBgn0033593/FBgn0041182/FBgn0035806/FBgn0052185/FBgn0003317/FBgn0014018/FBgn0032157/FBgn0283461/FBgn0038928/FBgn0038721/FBgn0003495/FBgn0029093/FBgn0003612/FBgn0037574/FBgn0000146/FBgn0043903/FBgn0033062/FBgn0028411
BP	GO:0050830	defense response to Gram-positive bacterium	43	0.774362	1e-10	2.19625e-08	1.97895e-08	659	tags=51%, list=5%, signal=49%	FBgn0050098/FBgn0031701/FBgn0034407/FBgn0041581/FBgn0012042/FBgn0014865/FBgn0000279/FBgn0041579/FBgn0000277/FBgn0000278/FBgn0038530/FBgn0010388/FBgn0030051/FBgn0000276/FBgn0030310/FBgn0033593/FBgn0243514/FBgn0033367/FBgn0010385/FBgn0035806/FBgn0051217/FBgn0052185
BP	GO:0098542	defense response to other organism	349	0.340149	3.71893e-07	3.68122e-05	3.31699e-05	2175	tags=28%, list=17%, signal=24%	FBgn0050098/FBgn0043577/FBgn0031701/FBgn0034407/FBgn0041581/FBgn0012042/FBgn0067903/FBgn0014865/FBgn0000279/FBgn0041579/FBgn0000277/FBgn0000278/FBgn0038530/FBgn0010388/FBgn0043578/FBgn0262357/FBgn0005660/FBgn0004431/FBgn0004430/FBgn0014033/FBgn0030051/FBgn0000276/FBgn0028543/FBgn0004592/FBgn0027929/FBgn0004594/FBgn0030310/FBgn0033593/FBgn0033388/FBgn0032773/FBgn0243514/FBgn0028984/FBgn0033301/FBg…
BP	GO:0051607	defense response to virus	41	0.538766	0.000432398	0.0144709	0.0130391	4264	tags=66%, list=33%, signal=44%	FBgn0033593/FBgn0033301/FBgn0014018/FBgn0039183/FBgn0003256/FBgn0015402/FBgn0038928/FBgn0043841/FBgn0010269/FBgn0004419/FBgn0034246/FBgn0039120/FBgn0265464/FBgn0001965/FBgn0016917/FBgn0286070/FBgn0041205/FBgn0040372/FBgn0035976/FBgn0086358/FBgn0034879/FBgn0020381/FBgn0034366/FBgn0003205/FBgn0031951/FBgn0004587/FBgn0003261
BP	GO:0006277	DNA amplification	17	0.729024	0.000307453	0.010787	0.00971974	2424	tags=76%, list=19%, signal=62%	FBgn0086695/FBgn0000996/FBgn0286788/FBgn0015270/FBgn0040290/FBgn0010382/FBgn0033846/FBgn0005655/FBgn0260962/FBgn0025815/FBgn0033081/FBgn0015799/FBgn0034430
BP	GO:0071897	DNA biosynthetic process	32	0.685803	9.68311e-06	0.000636008	0.00057308	2465	tags=69%, list=19%, signal=56%	FBgn0086695/FBgn0000996/FBgn0286788/FBgn0015270/FBgn0040290/FBgn0010382/FBgn0015376/FBgn0033846/FBgn0050169/FBgn0010173/FBgn0037554/FBgn0005655/FBgn0034728/FBgn0002989/FBgn0260962/FBgn0037141/FBgn0015664/FBgn0025815/FBgn0033081/FBgn0015799/FBgn0034430/FBgn0035150
BP	GO:0071103	DNA conformation change	191	0.533461	1e-10	2.19625e-08	1.97895e-08	2921	tags=55%, list=23%, signal=44%	FBgn0026876/FBgn0036815/FBgn0017577/FBgn0033526/FBgn0053858/FBgn0053861/FBgn0053855/FBgn0260991/FBgn0027655/FBgn0053834/FBgn0053822/FBgn0053816/FBgn0053825/FBgn0053828/FBgn0053831/FBgn0053810/FBgn0053819/FBgn0051617/FBgn0053813/FBgn0027783/FBgn0016053/FBgn0015270/FBgn0040290/FBgn0000927/FBgn0002872/FBgn0003598/FBgn0053804/FBgn0053807/FBgn0003480/FBgn0261530/FBgn0038252/FBgn0003483/FBgn0015929/FBg…
BP	GO:0000077	DNA damage checkpoint	35	0.536423	0.00186606	0.0421694	0.037997	2666	tags=63%, list=21%, signal=50%	FBgn0038827/FBgn0019686/FBgn0026778/FBgn0020270/FBgn0014340/FBgn0261530/FBgn0002878/FBgn0052251/FBgn0261278/FBgn0002901/FBgn0033549/FBgn0025808/FBgn0010269/FBgn0032698/FBgn0039271/FBgn0025807/FBgn0038118/FBgn0041164/FBgn0019990/FBgn0038815/FBgn0037874/FBgn0040347
BP	GO:0032508	DNA duplex unwinding	18	0.701203	0.000551946	0.0175524	0.0158157	2156	tags=67%, list=17%, signal=56%	FBgn0026876/FBgn0040290/FBgn0261530/FBgn0015929/FBgn0010173/FBgn0034728/FBgn0261850/FBgn0027375/FBgn0014861/FBgn0029798/FBgn0020633/FBgn0025815
BP	GO:0042023	DNA endoreduplication	17	0.721335	0.00038575	0.0130339	0.0117443	2732	tags=76%, list=21%, signal=60%	FBgn0000996/FBgn0017577/FBgn0033890/FBgn0003023/FBgn0032929/FBgn0034878/FBgn0030054/FBgn0001981/FBgn0015664/FBgn0024371/FBgn0015799/FBgn0036248/FBgn0041171
BP	GO:0032392	DNA geometric change	19	0.697766	0.000642394	0.0192117	0.0173108	2156	tags=63%, list=17%, signal=53%	FBgn0026876/FBgn0040290/FBgn0261530/FBgn0015929/FBgn0010173/FBgn0034728/FBgn0261850/FBgn0027375/FBgn0014861/FBgn0029798/FBgn0020633/FBgn0025815
MF	GO:0003678	DNA helicase activity	33	0.613447	0.000166866	0.0071947	0.00648284	2838	tags=64%, list=22%, signal=50%	FBgn0026876/FBgn0030877/FBgn0017577/FBgn0284442/FBgn0040290/FBgn0261530/FBgn0015929/FBgn0034728/FBgn0261850/FBgn0027375/FBgn0032154/FBgn0014861/FBgn0003227/FBgn0029798/FBgn0020633/FBgn0039403/FBgn0025815/FBgn0041164/FBgn0261976/FBgn0030196/FBgn0086613
BP	GO:0031570	DNA integrity checkpoint	40	0.53944	0.000639991	0.0192117	0.0173108	2666	tags=62%, list=21%, signal=50%	FBgn0038827/FBgn0000996/FBgn0019686/FBgn0026778/FBgn0020270/FBgn0014340/FBgn0261530/FBgn0002878/FBgn0052251/FBgn0261278/FBgn0014396/FBgn0002901/FBgn0033549/FBgn0025808/FBgn0010269/FBgn0032698/FBgn0039271/FBgn0025807/FBgn0284220/FBgn0038118/FBgn0041164/FBgn0019990/FBgn0038815/FBgn0037874/FBgn0040347
BP	GO:0006259	DNA metabolic process	273	0.498802	1e-10	2.19625e-08	1.97895e-08	3621	tags=62%, list=28%, signal=46%	FBgn0033389/FBgn0037844/FBgn0086695/FBgn0003482/FBgn0036321/FBgn0030877/FBgn0038827/FBgn0000996/FBgn0036815/FBgn0017577/FBgn0260986/FBgn0019686/FBgn0286788/FBgn0005696/FBgn0053855/FBgn0284442/FBgn0033890/FBgn0038608/FBgn0026778/FBgn0053834/FBgn0026737/FBgn0011774/FBgn0023513/FBgn0036486/FBgn0002707/FBgn0020270/FBgn0015553/FBgn0015270/FBgn0263831/FBgn0050085/FBgn0040290/FBgn0011660/FBgn0031252/FBg…
BP	GO:0006323	DNA packaging	169	0.518846	1e-10	2.19625e-08	1.97895e-08	3523	tags=62%, list=27%, signal=45%	FBgn0036815/FBgn0017577/FBgn0033526/FBgn0053858/FBgn0053861/FBgn0053855/FBgn0260991/FBgn0027655/FBgn0053834/FBgn0053822/FBgn0053816/FBgn0053825/FBgn0053828/FBgn0053831/FBgn0053810/FBgn0053819/FBgn0051617/FBgn0053813/FBgn0027783/FBgn0016053/FBgn0015270/FBgn0000927/FBgn0002872/FBgn0003598/FBgn0053804/FBgn0053807/FBgn0003480/FBgn0038252/FBgn0003483/FBgn0053852/FBgn0032929/FBgn0027889/FBgn0039250/FBg…
CC	GO:0044815	DNA packaging complex	127	0.520654	2.76942e-09	4.42352e-07	3.98585e-07	1831	tags=39%, list=14%, signal=34%	FBgn0053858/FBgn0053861/FBgn0053855/FBgn0053834/FBgn0053822/FBgn0053816/FBgn0053825/FBgn0053828/FBgn0053831/FBgn0053810/FBgn0053819/FBgn0051617/FBgn0053813/FBgn0027783/FBgn0053804/FBgn0053807/FBgn0038252/FBgn0053852/FBgn0053879/FBgn0053869/FBgn0053871/FBgn0053873/FBgn0053875/FBgn0053889/FBgn0015391/FBgn0053877/FBgn0053881/FBgn0039680/FBgn0051611/FBgn0053883/FBgn0053885/FBgn0053887/FBgn0053901/FBg…
MF	GO:0070182	DNA polymerase binding	6	0.865511	0.000942308	0.0255696	0.0230397	1744	tags=100%, list=13%, signal=87%	FBgn0038827/FBgn0000996/FBgn0034314/FBgn0004584/FBgn0033354/FBgn0029798
BP	GO:0006310	DNA recombination	96	0.569614	3.64878e-09	5.45609e-07	4.91625e-07	3040	tags=61%, list=24%, signal=47%	FBgn0033389/FBgn0037844/FBgn0003482/FBgn0038827/FBgn0017577/FBgn0260986/FBgn0053855/FBgn0284442/FBgn0038608/FBgn0053834/FBgn0023513/FBgn0036486/FBgn0002707/FBgn0020270/FBgn0015553/FBgn0040290/FBgn0053807/FBgn0003480/FBgn0261530/FBgn0038252/FBgn0003483/FBgn0015929/FBgn0039044/FBgn0050169/FBgn0010173/FBgn0002901/FBgn0053801/FBgn0034728/FBgn0261850/FBgn0033549/FBgn0027375/FBgn0014861/FBgn0003227/FBg…
BP	GO:0006281	DNA repair	168	0.504108	1e-10	2.19625e-08	1.97895e-08	3687	tags=66%, list=29%, signal=48%	FBgn0033389/FBgn0003482/FBgn0030877/FBgn0038827/FBgn0017577/FBgn0019686/FBgn0284442/FBgn0033890/FBgn0026778/FBgn0026737/FBgn0011774/FBgn0023513/FBgn0036486/FBgn0002707/FBgn0020270/FBgn0015553/FBgn0263831/FBgn0040290/FBgn0011660/FBgn0031252/FBgn0004406/FBgn0027864/FBgn0002872/FBgn0026751/FBgn0014340/FBgn0003480/FBgn0261530/FBgn0015929/FBgn0039044/FBgn0033929/FBgn0050169/FBgn0010173/FBgn0037554/FBg…
BP	GO:0006260	DNA replication	94	0.651579	1e-10	2.19625e-08	1.97895e-08	3274	tags=73%, list=25%, signal=55%	FBgn0086695/FBgn0001120/FBgn0000996/FBgn0017577/FBgn0286788/FBgn0031875/FBgn0005696/FBgn0284442/FBgn0033890/FBgn0038608/FBgn0003023/FBgn0023513/FBgn0015270/FBgn0050085/FBgn0040290/FBgn0004406/FBgn0000927/FBgn0010382/FBgn0015929/FBgn0015376/FBgn0032929/FBgn0002878/FBgn0003114/FBgn0010173/FBgn0014396/FBgn0011703/FBgn0005655/FBgn0263600/FBgn0034878/FBgn0033549/FBgn0027375/FBgn0032154/FBgn0034726/FBg…
BP	GO:0006270	DNA replication initiation	22	0.715258	4.32744e-05	0.00232162	0.00209191	2269	tags=73%, list=18%, signal=60%	FBgn0000996/FBgn0017577/FBgn0286788/FBgn0005696/FBgn0284442/FBgn0015270/FBgn0050085/FBgn0015929/FBgn0032929/FBgn0002878/FBgn0014861/FBgn0003227/FBgn0259113/FBgn0020633/FBgn0025815/FBgn0023180
MF	GO:0008094	DNA-dependent ATPase activity	56	0.5912	2.38214e-06	0.000188109	0.000169497	3031	tags=62%, list=23%, signal=48%	FBgn0033389/FBgn0003482/FBgn0026876/FBgn0030877/FBgn0017577/FBgn0284442/FBgn0036486/FBgn0040290/FBgn0032157/FBgn0003480/FBgn0261530/FBgn0015929/FBgn0015376/FBgn0034728/FBgn0261850/FBgn0027375/FBgn0032154/FBgn0014861/FBgn0003227/FBgn0029798/FBgn0002989/FBgn0039227/FBgn0020633/FBgn0004913/FBgn0039403/FBgn0025815/FBgn0002542/FBgn0284220/FBgn0041164/FBgn0261976/FBgn0030196/FBgn0086613/FBgn0260985/FBg…
BP	GO:0006261	DNA-dependent DNA replication	78	0.667971	1e-10	2.19625e-08	1.97895e-08	3106	tags=73%, list=24%, signal=56%	FBgn0086695/FBgn0000996/FBgn0017577/FBgn0286788/FBgn0031875/FBgn0005696/FBgn0284442/FBgn0033890/FBgn0038608/FBgn0003023/FBgn0023513/FBgn0015270/FBgn0050085/FBgn0040290/FBgn0004406/FBgn0015929/FBgn0015376/FBgn0032929/FBgn0002878/FBgn0010173/FBgn0014396/FBgn0005655/FBgn0263600/FBgn0034878/FBgn0033549/FBgn0027375/FBgn0032154/FBgn0034726/FBgn0014861/FBgn0030170/FBgn0003227/FBgn0010316/FBgn0030054/FBg…
BP	GO:0045005	DNA-dependent DNA replication maintenance of fidelity	14	0.768794	0.000223988	0.00879436	0.00792422	2376	tags=86%, list=18%, signal=70%	FBgn0038608/FBgn0023513/FBgn0050085/FBgn0004406/FBgn0014396/FBgn0263600/FBgn0033549/FBgn0030170/FBgn0259113/FBgn0032698/FBgn0039271/FBgn0038118
CC	GO:0000428	DNA-directed RNA polymerase complex	84	0.476771	4.167e-05	0.00226528	0.00204115	3855	tags=57%, list=30%, signal=40%	FBgn0042092/FBgn0005696/FBgn0263757/FBgn0033929/FBgn0022724/FBgn0022936/FBgn0262955/FBgn0261850/FBgn0010417/FBgn0259113/FBgn0011762/FBgn0259676/FBgn0010356/FBgn0051155/FBgn0003687/FBgn0019637/FBgn0031623/FBgn0036188/FBgn0039067/FBgn0015828/FBgn0038601/FBgn0032688/FBgn0061362/FBgn0024909/FBgn0011836/FBgn0010287/FBgn0003277/FBgn0037657/FBgn0263237/FBgn0261109/FBgn0262954/FBgn0031309/FBgn0011289/FBg…
BP	GO:0006352	DNA-templated transcription, initiation	104	0.508885	1.43942e-07	1.53276e-05	1.38111e-05	2787	tags=51%, list=22%, signal=40%	FBgn0035145/FBgn0034707/FBgn0263757/FBgn0033929/FBgn0053879/FBgn0022724/FBgn0053869/FBgn0053871/FBgn0053873/FBgn0053875/FBgn0053889/FBgn0053877/FBgn0053881/FBgn0051611/FBgn0053883/FBgn0053885/FBgn0053887/FBgn0053901/FBgn0053903/FBgn0053905/FBgn0053909/FBgn0022936/FBgn0032517/FBgn0261850/FBgn0010417/FBgn0037792/FBgn0032988/FBgn0024285/FBgn0053907/FBgn0053895/FBgn0053891/FBgn0053893/FBgn0053897/FBg…
BP	GO:0006302	double-strand break repair	87	0.55269	1.02312e-07	1.12352e-05	1.01235e-05	3040	tags=62%, list=24%, signal=48%	FBgn0033389/FBgn0003482/FBgn0030877/FBgn0038827/FBgn0017577/FBgn0284442/FBgn0026737/FBgn0011774/FBgn0023513/FBgn0002707/FBgn0020270/FBgn0263831/FBgn0040290/FBgn0002872/FBgn0003480/FBgn0261530/FBgn0015929/FBgn0050169/FBgn0010173/FBgn0034728/FBgn0033549/FBgn0027375/FBgn0014861/FBgn0030054/FBgn0003612/FBgn0029798/FBgn0002989/FBgn0037338/FBgn0037141/FBgn0037384/FBgn0027868/FBgn0020633/FBgn0260987/FBg…
BP	GO:0000724	double-strand break repair via homologous recombination	54	0.53055	0.00018335	0.00762477	0.00687036	3040	tags=61%, list=24%, signal=47%	FBgn0033389/FBgn0003482/FBgn0017577/FBgn0284442/FBgn0023513/FBgn0002707/FBgn0020270/FBgn0040290/FBgn0003480/FBgn0261530/FBgn0015929/FBgn0050169/FBgn0010173/FBgn0027375/FBgn0014861/FBgn0030054/FBgn0003612/FBgn0029798/FBgn0002989/FBgn0037384/FBgn0027868/FBgn0020633/FBgn0260987/FBgn0040268/FBgn0039403/FBgn0025815/FBgn0035150/FBgn0261976/FBgn0040347/FBgn0283467/FBgn0039017/FBgn0003479/FBgn0032906
CC	GO:0042600	egg chorion	40	0.848022	1e-10	2.19625e-08	1.97895e-08	286	tags=72%, list=2%, signal=71%	FBgn0000357/FBgn0052644/FBgn0000356/FBgn0052642/FBgn0038011/FBgn0030439/FBgn0032789/FBgn0051928/FBgn0038469/FBgn0032311/FBgn0029696/FBgn0014464/FBgn0032788/FBgn0052602/FBgn0000359/FBgn0029568/FBgn0000355/FBgn0000358/FBgn0051926/FBgn0014465/FBgn0032127/FBgn0029697/FBgn0014466/FBgn0032126/FBgn0037405/FBgn0036938/FBgn0035694/FBgn0052774/FBgn0030438
BP	GO:0007306	eggshell chorion assembly	80	0.47322	9.98382e-05	0.00458603	0.00413228	2498	tags=44%, list=19%, signal=36%	FBgn0000356/FBgn0041252/FBgn0029696/FBgn0000359/FBgn0051926/FBgn0032126/FBgn0052774/FBgn0086695/FBgn0003482/FBgn0051661/FBgn0024194/FBgn0000996/FBgn0261266/FBgn0015270/FBgn0040290/FBgn0010382/FBgn0003483/FBgn0033846/FBgn0003256/FBgn0267347/FBgn0005655/FBgn0020407/FBgn0036715/FBgn0002989/FBgn0261987/FBgn0260962/FBgn0000146/FBgn0039227/FBgn0025815/FBgn0033081/FBgn0026238/FBgn0015799/FBgn0034430/FBg…
BP	GO:0007307	eggshell chorion gene amplification	16	0.720353	0.000816193	0.0231298	0.0208413	2424	tags=75%, list=19%, signal=61%	FBgn0086695/FBgn0000996/FBgn0015270/FBgn0040290/FBgn0010382/FBgn0033846/FBgn0005655/FBgn0260962/FBgn0025815/FBgn0033081/FBgn0015799/FBgn0034430
BP	GO:0030703	eggshell formation	117	0.562689	1e-10	2.19625e-08	1.97895e-08	2498	tags=44%, list=19%, signal=36%	FBgn0052644/FBgn0000356/FBgn0052642/FBgn0038011/FBgn0041252/FBgn0030439/FBgn0032311/FBgn0029696/FBgn0014464/FBgn0052602/FBgn0000359/FBgn0051926/FBgn0014465/FBgn0014466/FBgn0032126/FBgn0037405/FBgn0036938/FBgn0035694/FBgn0052774/FBgn0030438/FBgn0086695/FBgn0003482/FBgn0051661/FBgn0024194/FBgn0000996/FBgn0261266/FBgn0015270/FBgn0040290/FBgn0010382/FBgn0003483/FBgn0033846/FBgn0003256/FBgn0267347/FBg…
MF	GO:0004519	endonuclease activity	61	0.464027	0.00123105	0.0311217	0.0280424	2666	tags=52%, list=21%, signal=42%	FBgn0036321/FBgn0026737/FBgn0261266/FBgn0002707/FBgn0020270/FBgn0015553/FBgn0263831/FBgn0031252/FBgn0036833/FBgn0003480/FBgn0039183/FBgn0039016/FBgn0026722/FBgn0015621/FBgn0032934/FBgn0035838/FBgn0004584/FBgn0030507/FBgn0034728/FBgn0030170/FBgn0000477/FBgn0261984/FBgn0030251/FBgn0034246/FBgn0033690/FBgn0002887/FBgn0261065/FBgn0036831/FBgn0039861/FBgn0039592/FBgn0002909/FBgn0040347
MF	GO:0016893	endonuclease activity, active with either ribo- or deoxyribonucleic acids and producing 5'-phosphomonoesters	24	0.653015	0.000522806	0.0169322	0.0152569	2650	tags=62%, list=20%, signal=50%	FBgn0026737/FBgn0261266/FBgn0015553/FBgn0263831/FBgn0031252/FBgn0039016/FBgn0026722/FBgn0035838/FBgn0004584/FBgn0030507/FBgn0030170/FBgn0034246/FBgn0002887/FBgn0039861/FBgn0002909
MF	GO:0004175	endopeptidase activity	331	0.275158	0.00109483	0.0289266	0.0260645	1071	tags=15%, list=8%, signal=15%	FBgn0011832/FBgn0050098/FBgn0034139/FBgn0039798/FBgn0036738/FBgn0039108/FBgn0038002/FBgn0034666/FBgn0003719/FBgn0033659/FBgn0038003/FBgn0038285/FBgn0030051/FBgn0035887/FBgn0039629/FBgn0039101/FBgn0035886/FBgn0053459/FBgn0052271/FBgn0039628/FBgn0033320/FBgn0031470/FBgn0030773/FBgn0037515/FBgn0038484/FBgn0050090/FBgn0085319/FBgn0051217/FBgn0029769/FBgn0053160/FBgn0052269/FBgn0052270/FBgn0034221/FBg…
MF	GO:0004866	endopeptidase inhibitor activity	88	0.422007	0.00119781	0.0307235	0.0276836	969	tags=27%, list=7%, signal=25%	FBgn0051779/FBgn0262721/FBgn0261630/FBgn0031558/FBgn0038299/FBgn0034195/FBgn0033574/FBgn0261633/FBgn0260646/FBgn0026721/FBgn0044011/FBgn0265137/FBgn0050046/FBgn0031560/FBgn0028984/FBgn0039527/FBgn0041182/FBgn0024293/FBgn0050203/FBgn0260645/FBgn0002930/FBgn0041180/FBgn0028990/FBgn0033710
MF	GO:0061135	endopeptidase regulator activity	90	0.414212	0.00111602	0.0290495	0.0261753	969	tags=27%, list=7%, signal=25%	FBgn0051779/FBgn0262721/FBgn0261630/FBgn0031558/FBgn0038299/FBgn0034195/FBgn0033574/FBgn0261633/FBgn0260646/FBgn0026721/FBgn0044011/FBgn0265137/FBgn0050046/FBgn0031560/FBgn0028984/FBgn0039527/FBgn0041182/FBgn0024293/FBgn0050203/FBgn0260645/FBgn0002930/FBgn0041180/FBgn0028990/FBgn0033710
BP	GO:0002064	epithelial cell development	314	0.343549	3.49085e-07	3.50482e-05	3.15804e-05	2679	tags=29%, list=21%, signal=24%	FBgn0052644/FBgn0000356/FBgn0052642/FBgn0038011/FBgn0041252/FBgn0030439/FBgn0032311/FBgn0029696/FBgn0014464/FBgn0052602/FBgn0000359/FBgn0051926/FBgn0014465/FBgn0014466/FBgn0032126/FBgn0037405/FBgn0036938/FBgn0035694/FBgn0052774/FBgn0030438/FBgn0086695/FBgn0003482/FBgn0051661/FBgn0024194/FBgn0000996/FBgn0029906/FBgn0041184/FBgn0010278/FBgn0030964/FBgn0261266/FBgn0266672/FBgn0003317/FBgn0015270/FBg…
BP	GO:0030855	epithelial cell differentiation	362	0.304959	8.93158e-06	0.00059782	0.00053867	2679	tags=27%, list=21%, signal=22%	FBgn0003382/FBgn0052644/FBgn0036411/FBgn0000356/FBgn0052642/FBgn0038011/FBgn0041252/FBgn0030439/FBgn0032311/FBgn0029696/FBgn0014464/FBgn0052602/FBgn0000359/FBgn0051926/FBgn0014465/FBgn0014466/FBgn0032126/FBgn0037405/FBgn0036938/FBgn0035694/FBgn0052774/FBgn0030438/FBgn0086695/FBgn0003482/FBgn0004110/FBgn0051661/FBgn0086898/FBgn0024194/FBgn0000996/FBgn0029906/FBgn0041184/FBgn0010278/FBgn0030964/FBg…
BP	GO:0051303	establishment of chromosome localization	24	0.624777	0.00122997	0.0311217	0.0280424	3254	tags=58%, list=25%, signal=44%	FBgn0051658/FBgn0035725/FBgn0260991/FBgn0266916/FBgn0030500/FBgn0000405/FBgn0040477/FBgn0004379/FBgn0003124/FBgn0284220/FBgn0044324/FBgn0040233/FBgn0087021/FBgn0026326
MF	GO:0004527	exonuclease activity	41	0.515063	0.000957633	0.025688	0.0231463	3739	tags=66%, list=29%, signal=47%	FBgn0038608/FBgn0026778/FBgn0026737/FBgn0015553/FBgn0263831/FBgn0004406/FBgn0039544/FBgn0039183/FBgn0263600/FBgn0004584/FBgn0032924/FBgn0033352/FBgn0034728/FBgn0259113/FBgn0037338/FBgn0025807/FBgn0261065/FBgn0031484/FBgn0036405/FBgn0033117/FBgn0261808/FBgn0025832/FBgn0038704/FBgn0033029/FBgn0017550/FBgn0000562/FBgn0036239
CC	GO:0030312	external encapsulating structure	45	0.841153	1e-10	2.19625e-08	1.97895e-08	286	tags=64%, list=2%, signal=63%	FBgn0000357/FBgn0052644/FBgn0000356/FBgn0052642/FBgn0038011/FBgn0030439/FBgn0032789/FBgn0051928/FBgn0038469/FBgn0032311/FBgn0029696/FBgn0014464/FBgn0032788/FBgn0052602/FBgn0000359/FBgn0029568/FBgn0000355/FBgn0000358/FBgn0051926/FBgn0014465/FBgn0032127/FBgn0029697/FBgn0014466/FBgn0032126/FBgn0037405/FBgn0036938/FBgn0035694/FBgn0052774/FBgn0030438
BP	GO:0045229	external encapsulating structure organization	80	0.47322	9.98382e-05	0.00458603	0.00413228	2498	tags=44%, list=19%, signal=36%	FBgn0000356/FBgn0041252/FBgn0029696/FBgn0000359/FBgn0051926/FBgn0032126/FBgn0052774/FBgn0086695/FBgn0003482/FBgn0051661/FBgn0024194/FBgn0000996/FBgn0261266/FBgn0015270/FBgn0040290/FBgn0010382/FBgn0003483/FBgn0033846/FBgn0003256/FBgn0267347/FBgn0005655/FBgn0020407/FBgn0036715/FBgn0002989/FBgn0261987/FBgn0260962/FBgn0000146/FBgn0039227/FBgn0025815/FBgn0033081/FBgn0026238/FBgn0015799/FBgn0034430/FBg…
BP	GO:0007143	female meiotic nuclear division	53	0.494886	0.000487166	0.0158509	0.0142826	3598	tags=55%, list=28%, signal=40%	FBgn0010431/FBgn0260986/FBgn0260991/FBgn0002707/FBgn0266916/FBgn0263855/FBgn0002924/FBgn0027889/FBgn0002901/FBgn0002899/FBgn0011761/FBgn0001086/FBgn0005596/FBgn0260399/FBgn0003545/FBgn0040298/FBgn0260780/FBgn0003124/FBgn0002542/FBgn0026433/FBgn0010314/FBgn0001133/FBgn0000351/FBgn0003479/FBgn0086370/FBgn0036341/FBgn0004367/FBgn0038478/FBgn0026431
BP	GO:0016458	gene silencing	175	0.363538	6.86398e-05	0.00343681	0.00309676	3715	tags=46%, list=29%, signal=33%	FBgn0034187/FBgn0028387/FBgn0053855/FBgn0037802/FBgn0263986/FBgn0263143/FBgn0053834/FBgn0261266/FBgn0263855/FBgn0085424/FBgn0031435/FBgn0053807/FBgn0038252/FBgn0003483/FBgn0032929/FBgn0039016/FBgn0026722/FBgn0267347/FBgn0250816/FBgn0053801/FBgn0040477/FBgn0032924/FBgn0030530/FBgn0034878/FBgn0032475/FBgn0032391/FBgn0027537/FBgn0037607/FBgn0003042/FBgn0035997/FBgn0000146/FBgn0004419/FBgn0005617/FBg…
BP	GO:0048193	Golgi vesicle transport	127	0.391328	0.000242378	0.00920776	0.00829672	5189	tags=66%, list=40%, signal=40%	FBgn0004643/FBgn0036211/FBgn0266672/FBgn0286567/FBgn0011232/FBgn0004378/FBgn0036489/FBgn0243513/FBgn0260861/FBgn0035909/FBgn0036141/FBgn0028969/FBgn0039427/FBgn0266670/FBgn0061492/FBgn0032204/FBgn0051495/FBgn0051072/FBgn0051729/FBgn0040087/FBgn0040005/FBgn0027497/FBgn0039160/FBgn0037688/FBgn0031818/FBgn0266674/FBgn0051040/FBgn0031536/FBgn0025724/FBgn0008635/FBgn0024689/FBgn0266669/FBgn0034697/FBg…
MF	GO:0010485	H4 histone acetyltransferase activity	7	0.842218	0.00192274	0.0430351	0.0387771	1674	tags=86%, list=13%, signal=75%	FBgn0028387/FBgn0039585/FBgn0032691/FBgn0014340/FBgn0020388/FBgn0263832
MF	GO:0004386	helicase activity	79	0.511684	2.14251e-05	0.00128697	0.00115963	3051	tags=52%, list=24%, signal=40%	FBgn0026876/FBgn0030877/FBgn0017577/FBgn0023395/FBgn0284442/FBgn0040290/FBgn0261530/FBgn0011802/FBgn0003483/FBgn0015929/FBgn0030833/FBgn0052533/FBgn0026713/FBgn0002899/FBgn0034728/FBgn0261850/FBgn0027375/FBgn0032154/FBgn0014861/FBgn0030246/FBgn0003227/FBgn0029798/FBgn0001565/FBgn0032194/FBgn0020633/FBgn0036104/FBgn0034246/FBgn0039403/FBgn0025815/FBgn0030855/FBgn0024191/FBgn0041164/FBgn0261976/FBg…
MF	GO:0020037	heme binding	128	0.394271	0.000202482	0.0081898	0.00737948	2163	tags=34%, list=17%, signal=29%	FBgn0013772/FBgn0038469/FBgn0034756/FBgn0036778/FBgn0015035/FBgn0025454/FBgn0034012/FBgn0031432/FBgn0031925/FBgn0038465/FBgn0033775/FBgn0033696/FBgn0015038/FBgn0013773/FBgn0030339/FBgn0033304/FBgn0033395/FBgn0003965/FBgn0015039/FBgn0036806/FBgn0000406/FBgn0263986/FBgn0035790/FBgn0086917/FBgn0033979/FBgn0041337/FBgn0038007/FBgn0031695/FBgn0031689/FBgn0033978/FBgn0015034/FBgn0013771/FBgn0033981/FBg…
CC	GO:0000792	heterochromatin	44	0.598372	1.93827e-05	0.00121627	0.00109592	2975	tags=50%, list=23%, signal=39%	FBgn0037436/FBgn0030008/FBgn0015270/FBgn0050085/FBgn0003598/FBgn0278604/FBgn0033233/FBgn0014269/FBgn0001206/FBgn0035829/FBgn0260987/FBgn0030301/FBgn0020616/FBgn0030082/FBgn0004050/FBgn0038578/FBgn0004374/FBgn0005624/FBgn0039338/FBgn0034217/FBgn0259876/FBgn0004872
BP	GO:0070828	heterochromatin organization	51	0.523215	0.000212714	0.00845905	0.00762209	4389	tags=61%, list=34%, signal=40%	FBgn0027655/FBgn0016053/FBgn0085424/FBgn0002872/FBgn0003598/FBgn0032929/FBgn0025463/FBgn0261573/FBgn0024329/FBgn0034246/FBgn0030082/FBgn0086908/FBgn0260397/FBgn0027499/FBgn0016917/FBgn0039338/FBgn0034217/FBgn0004872/FBgn0003459/FBgn0046214/FBgn0266599/FBgn0039165/FBgn0263144/FBgn0027951/FBgn0000662/FBgn0043002/FBgn0031951/FBgn0263755/FBgn0003449/FBgn0003607/FBgn0002525
BP	GO:0016573	histone acetylation	76	0.461458	0.000292223	0.0103724	0.00934616	3938	tags=57%, list=30%, signal=40%	FBgn0028387/FBgn0039585/FBgn0032691/FBgn0037555/FBgn0263738/FBgn0027490/FBgn0005616/FBgn0031606/FBgn0014340/FBgn0052343/FBgn0020388/FBgn0261573/FBgn0010417/FBgn0031876/FBgn0040066/FBgn0010356/FBgn0005617/FBgn0023216/FBgn0039654/FBgn0035624/FBgn0039067/FBgn0026080/FBgn0050390/FBgn0033155/FBgn0038016/FBgn0267398/FBgn0002775/FBgn0035766/FBgn0032925/FBgn0038870/FBgn0030945/FBgn0031281/FBgn0000617/FBg…
MF	GO:0042393	histone binding	96	0.549255	3.24461e-08	4.07199e-06	3.6691e-06	3610	tags=68%, list=28%, signal=49%	FBgn0028387/FBgn0024993/FBgn0033526/FBgn0039585/FBgn0031947/FBgn0010278/FBgn0031606/FBgn0014340/FBgn0031091/FBgn0053879/FBgn0053869/FBgn0053871/FBgn0053873/FBgn0053875/FBgn0053889/FBgn0053877/FBgn0053881/FBgn0039680/FBgn0051611/FBgn0053883/FBgn0053885/FBgn0053887/FBgn0053901/FBgn0053903/FBgn0053905/FBgn0053909/FBgn0263667/FBgn0032475/FBgn0030054/FBgn0053907/FBgn0003042/FBgn0053895/FBgn0053891/FBg…
BP	GO:0016570	histone modification	172	0.377181	1.50577e-05	0.000962053	0.000866865	4420	tags=59%, list=34%, signal=40%	FBgn0028387/FBgn0039585/FBgn0032691/FBgn0037802/FBgn0260991/FBgn0037555/FBgn0287454/FBgn0263738/FBgn0027490/FBgn0005616/FBgn0031606/FBgn0014340/FBgn0027889/FBgn0000139/FBgn0052343/FBgn0033233/FBgn0020388/FBgn0261573/FBgn0030121/FBgn0015925/FBgn0051875/FBgn0263667/FBgn0010417/FBgn0032391/FBgn0031876/FBgn0263933/FBgn0030486/FBgn0030738/FBgn0013717/FBgn0040066/FBgn0010356/FBgn0039631/FBgn0005617/FBg…
BP	GO:0035825	homologous recombination	32	0.66692	2.49399e-05	0.00144858	0.00130525	3505	tags=75%, list=27%, signal=55%	FBgn0033389/FBgn0003482/FBgn0038827/FBgn0017577/FBgn0260986/FBgn0002707/FBgn0003480/FBgn0039044/FBgn0050169/FBgn0002901/FBgn0033549/FBgn0003227/FBgn0051453/FBgn0002989/FBgn0016036/FBgn0284220/FBgn0038767/FBgn0002909/FBgn0040347/FBgn0028525/FBgn0039017/FBgn0003479/FBgn0002906/FBgn0004367
BP	GO:0006959	humoral immune response	100	0.519926	2.53889e-07	2.58599e-05	2.33013e-05	1283	tags=29%, list=10%, signal=26%	FBgn0034407/FBgn0041581/FBgn0012042/FBgn0014865/FBgn0000279/FBgn0041579/FBgn0000277/FBgn0000278/FBgn0010388/FBgn0262357/FBgn0053542/FBgn0000276/FBgn0004592/FBgn0030310/FBgn0033388/FBgn0032773/FBgn0031888/FBgn0261560/FBgn0010385/FBgn0052185/FBgn0085424/FBgn0014018/FBgn0035977/FBgn0010441/FBgn0283461/FBgn0262473/FBgn0040321/FBgn0038928/FBgn0283437
MF	GO:0008084	imaginal disc growth factor receptor binding	5	0.914655	0.00127071	0.0320091	0.028842	1108	tags=100%, list=9%, signal=91%	FBgn0020416/FBgn0064237/FBgn0026415/FBgn0020415/FBgn0020414
BP	GO:0002252	immune effector process	128	0.361963	0.00122329	0.0311217	0.0280424	4264	tags=55%, list=33%, signal=37%	FBgn0010388/FBgn0030310/FBgn0033593/FBgn0033301/FBgn0033367/FBgn0085424/FBgn0028990/FBgn0039634/FBgn0014018/FBgn0010441/FBgn0039183/FBgn0262473/FBgn0003256/FBgn0015402/FBgn0038928/FBgn0003495/FBgn0013762/FBgn0015296/FBgn0043841/FBgn0028430/FBgn0010269/FBgn0037384/FBgn0004419/FBgn0260780/FBgn0034246/FBgn0000251/FBgn0015924/FBgn0000022/FBgn0029113/FBgn0026379/FBgn0039120/FBgn0003882/FBgn0265464/FBg…
BP	GO:0006955	immune response	259	0.347992	4.5259e-06	0.00031808	0.000286609	2277	tags=28%, list=18%, signal=24%	FBgn0043577/FBgn0034407/FBgn0041581/FBgn0012042/FBgn0014865/FBgn0000279/FBgn0041579/FBgn0000277/FBgn0000278/FBgn0010388/FBgn0043578/FBgn0262357/FBgn0014033/FBgn0030051/FBgn0053542/FBgn0000276/FBgn0004592/FBgn0030310/FBgn0033388/FBgn0032773/FBgn0243514/FBgn0028984/FBgn0031888/FBgn0041182/FBgn0037515/FBgn0033367/FBgn0261560/FBgn0010385/FBgn0035806/FBgn0051217/FBgn0052185/FBgn0002930/FBgn0046685/FBg…
BP	GO:0002376	immune system process	398	0.29145	2.91532e-05	0.00165233	0.00148884	2679	tags=28%, list=21%, signal=23%	FBgn0043577/FBgn0034407/FBgn0041581/FBgn0012042/FBgn0014865/FBgn0000279/FBgn0041579/FBgn0000277/FBgn0000278/FBgn0010388/FBgn0043578/FBgn0262357/FBgn0014033/FBgn0030051/FBgn0053542/FBgn0000276/FBgn0004592/FBgn0030310/FBgn0026263/FBgn0033593/FBgn0033388/FBgn0004110/FBgn0032773/FBgn0243514/FBgn0028984/FBgn0033301/FBgn0031888/FBgn0041182/FBgn0037515/FBgn0033367/FBgn0261560/FBgn0010385/FBgn0035806/FBg…
CC	GO:0032039	integrator complex	14	0.717578	0.00169835	0.0387533	0.0349189	3017	tags=86%, list=23%, signal=66%	FBgn0030858/FBgn0039459/FBgn0038168/FBgn0026679/FBgn0034964/FBgn0020407/FBgn0039691/FBgn0262117/FBgn0036038/FBgn0035462/FBgn0025830/FBgn0031314
BP	GO:0018393	internal peptidyl-lysine acetylation	77	0.423742	0.00151041	0.0356423	0.0321158	3938	tags=56%, list=30%, signal=39%	FBgn0028387/FBgn0039585/FBgn0032691/FBgn0037555/FBgn0263738/FBgn0027490/FBgn0005616/FBgn0031606/FBgn0014340/FBgn0052343/FBgn0020388/FBgn0261573/FBgn0010417/FBgn0031876/FBgn0040066/FBgn0010356/FBgn0005617/FBgn0023216/FBgn0039654/FBgn0035624/FBgn0039067/FBgn0026080/FBgn0050390/FBgn0033155/FBgn0038016/FBgn0267398/FBgn0002775/FBgn0035766/FBgn0032925/FBgn0038870/FBgn0030945/FBgn0031281/FBgn0000617/FBg…
BP	GO:0006475	internal protein amino acid acetylation	77	0.423742	0.00151041	0.0356423	0.0321158	3938	tags=56%, list=30%, signal=39%	FBgn0028387/FBgn0039585/FBgn0032691/FBgn0037555/FBgn0263738/FBgn0027490/FBgn0005616/FBgn0031606/FBgn0014340/FBgn0052343/FBgn0020388/FBgn0261573/FBgn0010417/FBgn0031876/FBgn0040066/FBgn0010356/FBgn0005617/FBgn0023216/FBgn0039654/FBgn0035624/FBgn0039067/FBgn0026080/FBgn0050390/FBgn0033155/FBgn0038016/FBgn0267398/FBgn0002775/FBgn0035766/FBgn0032925/FBgn0038870/FBgn0030945/FBgn0031281/FBgn0000617/FBg…
BP	GO:0044419	interspecies interaction between organisms	404	0.330696	4.93388e-08	5.89681e-06	5.31337e-06	2175	tags=28%, list=17%, signal=24%	FBgn0050098/FBgn0043577/FBgn0031701/FBgn0034407/FBgn0041581/FBgn0012042/FBgn0067903/FBgn0014865/FBgn0000279/FBgn0041579/FBgn0000277/FBgn0000278/FBgn0038530/FBgn0038299/FBgn0010388/FBgn0043578/FBgn0262357/FBgn0005660/FBgn0004431/FBgn0004430/FBgn0014033/FBgn0030051/FBgn0053542/FBgn0000276/FBgn0028543/FBgn0044812/FBgn0004592/FBgn0027929/FBgn0004594/FBgn0030310/FBgn0033593/FBgn0033388/FBgn0032773/FBg…
MF	GO:0005506	iron ion binding	142	0.352963	0.00200336	0.0444263	0.0400307	1525	tags=24%, list=12%, signal=21%	FBgn0043043/FBgn0013772/FBgn0034756/FBgn0036778/FBgn0015035/FBgn0025454/FBgn0031432/FBgn0031925/FBgn0033775/FBgn0033696/FBgn0029172/FBgn0015038/FBgn0051015/FBgn0013773/FBgn0030339/FBgn0033304/FBgn0033395/FBgn0015039/FBgn0036806/FBgn0035790/FBgn0086917/FBgn0033979/FBgn0041337/FBgn0038007/FBgn0031695/FBgn0031689/FBgn0033978/FBgn0036299/FBgn0015034/FBgn0013771/FBgn0033981/FBgn0033121/FBgn0003308/FBg…
BP	GO:0007254	JNK cascade	58	0.487504	0.000703146	0.0206766	0.0186308	4436	tags=62%, list=34%, signal=41%	FBgn0038948/FBgn0030964/FBgn0033153/FBgn0004360/FBgn0037327/FBgn0040294/FBgn0031044/FBgn0024329/FBgn0263933/FBgn0032006/FBgn0086346/FBgn0267487/FBgn0032409/FBgn0243512/FBgn0283500/FBgn0265464/FBgn0013987/FBgn0034577/FBgn0039338/FBgn0003139/FBgn0024326/FBgn0264493/FBgn0039532/FBgn0020249/FBgn0015513/FBgn0003209/FBgn0030748/FBgn0011570/FBgn0003502/FBgn0015286/FBgn0001291/FBgn0010341/FBgn0010909/FBg…
BP	GO:0061988	karyosome formation	30	0.60854	0.000345533	0.0117884	0.010622	3905	tags=73%, list=30%, signal=51%	FBgn0003482/FBgn0019686/FBgn0034098/FBgn0261266/FBgn0003480/FBgn0003483/FBgn0027889/FBgn0002899/FBgn0086251/FBgn0027537/FBgn0021761/FBgn0000146/FBgn0260012/FBgn0262733/FBgn0034118/FBgn0003479/FBgn0031977/FBgn0033921/FBgn0260932/FBgn0283442/FBgn0003502/FBgn0031759
CC	GO:0000776	kinetochore	43	0.570949	0.000165329	0.00717241	0.00646276	3653	tags=67%, list=28%, signal=49%	FBgn0051658/FBgn0035725/FBgn0061476/FBgn0037025/FBgn0260991/FBgn0004643/FBgn0266916/FBgn0263855/FBgn0030500/FBgn0003268/FBgn0040477/FBgn0001086/FBgn0004379/FBgn0031549/FBgn0265101/FBgn0005596/FBgn0032105/FBgn0003124/FBgn0264291/FBgn0025457/FBgn0264922/FBgn0035640/FBgn0087021/FBgn0031696/FBgn0026326/FBgn0039004/FBgn0266598/FBgn0038478/FBgn0040232
BP	GO:0000165	MAPK cascade	113	0.397261	0.000334138	0.0115681	0.0104235	4436	tags=60%, list=34%, signal=40%	FBgn0038948/FBgn0086356/FBgn0030964/FBgn0033153/FBgn0004360/FBgn0037327/FBgn0003256/FBgn0015402/FBgn0040294/FBgn0032816/FBgn0031044/FBgn0028978/FBgn0036844/FBgn0024329/FBgn0267339/FBgn0263933/FBgn0032006/FBgn0010269/FBgn0025743/FBgn0086346/FBgn0029778/FBgn0267487/FBgn0032409/FBgn0243512/FBgn0283500/FBgn0265464/FBgn0262733/FBgn0264922/FBgn0013987/FBgn0037621/FBgn0034577/FBgn0286070/FBgn0040068/FBg…
CC	GO:0042555	MCM complex	9	0.79491	0.00206281	0.0451633	0.0406947	2156	tags=89%, list=17%, signal=74%	FBgn0017577/FBgn0284442/FBgn0023513/FBgn0015929/FBgn0014861/FBgn0003227/FBgn0020633/FBgn0025815
CC	GO:0016592	mediator complex	35	0.548702	0.00117493	0.030247	0.0272543	3285	tags=46%, list=25%, signal=34%	FBgn0039170/FBgn0035145/FBgn0034707/FBgn0001324/FBgn0051390/FBgn0035754/FBgn0013531/FBgn0027592/FBgn0037109/FBgn0038578/FBgn0036761/FBgn0001276/FBgn0035851/FBgn0015618/FBgn0034503/FBgn0040020
BP	GO:0007127	meiosis I	58	0.592929	1.96414e-06	0.0001624	0.000146332	3056	tags=62%, list=24%, signal=48%	FBgn0033389/FBgn0003482/FBgn0038827/FBgn0017577/FBgn0010431/FBgn0260986/FBgn0086350/FBgn0002707/FBgn0003480/FBgn0039044/FBgn0027889/FBgn0050169/FBgn0002901/FBgn0033549/FBgn0001086/FBgn0004379/FBgn0003227/FBgn0051453/FBgn0002989/FBgn0002781/FBgn0260399/FBgn0260987/FBgn0036389/FBgn0016036/FBgn0284220/FBgn0020616/FBgn0038767/FBgn0010314/FBgn0001133/FBgn0002909/FBgn0040347/FBgn0000351/FBgn0028525/FBg…
BP	GO:0061982	meiosis I cell cycle process	101	0.56103	1.89595e-09	3.17255e-07	2.85865e-07	3056	tags=57%, list=24%, signal=44%	FBgn0033389/FBgn0003482/FBgn0038827/FBgn0017577/FBgn0010431/FBgn0260986/FBgn0019686/FBgn0086350/FBgn0034098/FBgn0003525/FBgn0261266/FBgn0036486/FBgn0002707/FBgn0003041/FBgn0020270/FBgn0266672/FBgn0003480/FBgn0003483/FBgn0039044/FBgn0027889/FBgn0050169/FBgn0002901/FBgn0002899/FBgn0086251/FBgn0033549/FBgn0001086/FBgn0004379/FBgn0027537/FBgn0003227/FBgn0051453/FBgn0002989/FBgn0002781/FBgn0260399/FBg…
BP	GO:0051321	meiotic cell cycle	208	0.448577	9.1643e-10	1.61017e-07	1.45085e-07	3622	tags=54%, list=28%, signal=40%	FBgn0033389/FBgn0003482/FBgn0038827/FBgn0017577/FBgn0010431/FBgn0260986/FBgn0019686/FBgn0086350/FBgn0034098/FBgn0017551/FBgn0260991/FBgn0003525/FBgn0261266/FBgn0036486/FBgn0002707/FBgn0004643/FBgn0003041/FBgn0020270/FBgn0266916/FBgn0266672/FBgn0263855/FBgn0002466/FBgn0002924/FBgn0003480/FBgn0003483/FBgn0039044/FBgn0027889/FBgn0261385/FBgn0011020/FBgn0050169/FBgn0010173/FBgn0002901/FBgn0039680/FBg…
BP	GO:1903046	meiotic cell cycle process	193	0.480093	1e-10	2.19625e-08	1.97895e-08	3905	tags=59%, list=30%, signal=41%	FBgn0033389/FBgn0003482/FBgn0038827/FBgn0017577/FBgn0010431/FBgn0260986/FBgn0019686/FBgn0086350/FBgn0034098/FBgn0017551/FBgn0260991/FBgn0003525/FBgn0261266/FBgn0036486/FBgn0002707/FBgn0004643/FBgn0003041/FBgn0020270/FBgn0266916/FBgn0266672/FBgn0263855/FBgn0002466/FBgn0002924/FBgn0003480/FBgn0003483/FBgn0039044/FBgn0027889/FBgn0261385/FBgn0011020/FBgn0050169/FBgn0002901/FBgn0039680/FBgn0002899/FBg…
BP	GO:0045132	meiotic chromosome segregation	56	0.577518	4.9382e-06	0.000343621	0.000309622	3523	tags=66%, list=27%, signal=48%	FBgn0038827/FBgn0017577/FBgn0010431/FBgn0260986/FBgn0086350/FBgn0260991/FBgn0002707/FBgn0004643/FBgn0266916/FBgn0263855/FBgn0002924/FBgn0027889/FBgn0002901/FBgn0002899/FBgn0033549/FBgn0004379/FBgn0086384/FBgn0002781/FBgn0003545/FBgn0260987/FBgn0036389/FBgn0284220/FBgn0264291/FBgn0020616/FBgn0001133/FBgn0002909/FBgn0040347/FBgn0000351/FBgn0028525/FBgn0267351/FBgn0087021/FBgn0035766/FBgn0031696/FBg…
BP	GO:0140013	meiotic nuclear division	154	0.454407	2.50578e-07	2.58599e-05	2.33013e-05	3612	tags=53%, list=28%, signal=38%	FBgn0033389/FBgn0003482/FBgn0038827/FBgn0017577/FBgn0010431/FBgn0260986/FBgn0086350/FBgn0017551/FBgn0260991/FBgn0002707/FBgn0004643/FBgn0266916/FBgn0263855/FBgn0002466/FBgn0002924/FBgn0003480/FBgn0039044/FBgn0027889/FBgn0261385/FBgn0011020/FBgn0050169/FBgn0002901/FBgn0002899/FBgn0011761/FBgn0033549/FBgn0001086/FBgn0004379/FBgn0086384/FBgn0003227/FBgn0051453/FBgn0002989/FBgn0005596/FBgn0002781/FBg…
BP	GO:0051310	metaphase plate congression	21	0.622216	0.00199653	0.0444263	0.0400307	3653	tags=62%, list=28%, signal=44%	FBgn0051658/FBgn0035725/FBgn0260991/FBgn0266916/FBgn0030500/FBgn0040477/FBgn0003124/FBgn0284220/FBgn0044324/FBgn0040233/FBgn0087021/FBgn0026326/FBgn0040232
BP	GO:1902850	microtubule cytoskeleton organization involved in mitosis	76	0.464864	0.000235664	0.00910027	0.00819987	3171	tags=49%, list=25%, signal=37%	FBgn0039638/FBgn0260986/FBgn0027655/FBgn0030241/FBgn0259791/FBgn0011692/FBgn0015270/FBgn0002121/FBgn0002924/FBgn0033740/FBgn0015929/FBgn0027889/FBgn0004378/FBgn0039250/FBgn0033845/FBgn0005655/FBgn0000140/FBgn0086251/FBgn0034569/FBgn0259818/FBgn0004379/FBgn0002638/FBgn0003545/FBgn0020272/FBgn0087040/FBgn0260780/FBgn0041174/FBgn0264291/FBgn0264694/FBgn0028292/FBgn0026085/FBgn0044324/FBgn0264922/FBg…
BP	GO:0007093	mitotic cell cycle checkpoint	45	0.542019	0.000373458	0.0126795	0.011425	3505	tags=64%, list=27%, signal=47%	FBgn0061476/FBgn0038827/FBgn0019686/FBgn0004643/FBgn0020270/FBgn0263855/FBgn0261530/FBgn0002878/FBgn0052251/FBgn0003268/FBgn0261278/FBgn0002901/FBgn0033549/FBgn0025808/FBgn0010269/FBgn0032698/FBgn0039271/FBgn0025807/FBgn0284220/FBgn0044324/FBgn0025457/FBgn0030694/FBgn0037874/FBgn0040347/FBgn0035640/FBgn0031696/FBgn0026326/FBgn0035762/FBgn0004367
BP	GO:0044772	mitotic cell cycle phase transition	110	0.443783	2.59085e-05	0.0014925	0.00134483	3426	tags=57%, list=26%, signal=42%	FBgn0061476/FBgn0038390/FBgn0017551/FBgn0015625/FBgn0003525/FBgn0004643/FBgn0020270/FBgn0263855/FBgn0040290/FBgn0010382/FBgn0039554/FBgn0261530/FBgn0010315/FBgn0037327/FBgn0002878/FBgn0000405/FBgn0052251/FBgn0004391/FBgn0003268/FBgn0261278/FBgn0011648/FBgn0002901/FBgn0003444/FBgn0261850/FBgn0000404/FBgn0001086/FBgn0025808/FBgn0013762/FBgn0010316/FBgn0050342/FBgn0031549/FBgn0010269/FBgn0003545/FBg…
BP	GO:1903047	mitotic cell cycle process	319	0.380724	2.09402e-09	3.42251e-07	3.08388e-07	3426	tags=52%, list=26%, signal=39%	FBgn0029172/FBgn0051658/FBgn0035725/FBgn0061476/FBgn0039638/FBgn0029970/FBgn0038390/FBgn0003087/FBgn0038827/FBgn0086356/FBgn0260986/FBgn0019686/FBgn0017551/FBgn0015625/FBgn0260991/FBgn0027655/FBgn0284442/FBgn0003525/FBgn0030241/FBgn0003701/FBgn0004643/FBgn0259791/FBgn0003041/FBgn0020270/FBgn0266916/FBgn0011692/FBgn0263855/FBgn0002466/FBgn0015270/FBgn0040290/FBgn0002121/FBgn0030500/FBgn0010382/FBg…
BP	GO:0044774	mitotic DNA integrity checkpoint	26	0.591754	0.00131681	0.0327015	0.0294659	2666	tags=65%, list=21%, signal=52%	FBgn0038827/FBgn0019686/FBgn0020270/FBgn0261530/FBgn0002878/FBgn0052251/FBgn0261278/FBgn0002901/FBgn0033549/FBgn0025808/FBgn0010269/FBgn0032698/FBgn0039271/FBgn0025807/FBgn0284220/FBgn0037874/FBgn0040347
BP	GO:0140014	mitotic nuclear division	150	0.457771	1.24802e-07	1.34939e-05	1.21588e-05	3361	tags=57%, list=26%, signal=42%	FBgn0051658/FBgn0035725/FBgn0061476/FBgn0039638/FBgn0029970/FBgn0003087/FBgn0017551/FBgn0260991/FBgn0030241/FBgn0003701/FBgn0004643/FBgn0259791/FBgn0266916/FBgn0011692/FBgn0263855/FBgn0015270/FBgn0030500/FBgn0010382/FBgn0002924/FBgn0033740/FBgn0000137/FBgn0003483/FBgn0278604/FBgn0027889/FBgn0004378/FBgn0039250/FBgn0000405/FBgn0004391/FBgn0003268/FBgn0015391/FBgn0039680/FBgn0040477/FBgn0028978/FBg…
BP	GO:0000070	mitotic sister chromatid segregation	110	0.469268	3.14823e-06	0.000240497	0.000216702	3426	tags=59%, list=26%, signal=44%	FBgn0051658/FBgn0035725/FBgn0061476/FBgn0003087/FBgn0260991/FBgn0030241/FBgn0003701/FBgn0004643/FBgn0266916/FBgn0011692/FBgn0263855/FBgn0015270/FBgn0030500/FBgn0002924/FBgn0003483/FBgn0278604/FBgn0027889/FBgn0039250/FBgn0000405/FBgn0004391/FBgn0003268/FBgn0015391/FBgn0039680/FBgn0040477/FBgn0000404/FBgn0027375/FBgn0014269/FBgn0001206/FBgn0041186/FBgn0004379/FBgn0031549/FBgn0003545/FBgn0000146/FBg…
BP	GO:0007052	mitotic spindle organization	58	0.484701	0.000758839	0.021857	0.0196944	2628	tags=50%, list=20%, signal=40%	FBgn0039638/FBgn0260986/FBgn0030241/FBgn0259791/FBgn0011692/FBgn0015270/FBgn0002924/FBgn0033740/FBgn0015929/FBgn0027889/FBgn0004378/FBgn0033845/FBgn0005655/FBgn0000140/FBgn0086251/FBgn0034569/FBgn0259818/FBgn0004379/FBgn0002638/FBgn0003545/FBgn0020272/FBgn0087040/FBgn0260780/FBgn0041174/FBgn0264291/FBgn0264694/FBgn0026085/FBgn0044324/FBgn0264922
BP	GO:0016071	mRNA metabolic process	369	0.370323	1.50007e-10	2.92847e-08	2.63872e-08	4293	tags=52%, list=33%, signal=36%	FBgn0016047/FBgn0033615/FBgn0043022/FBgn0003938/FBgn0004188/FBgn0004183/FBgn0043021/FBgn0004189/FBgn0004190/FBgn0003933/FBgn0031961/FBgn0003923/FBgn0003931/FBgn0037531/FBgn0260444/FBgn0030468/FBgn0037882/FBgn0036733/FBgn0003935/FBgn0003916/FBgn0004185/FBgn0004186/FBgn0263757/FBgn0011802/FBgn0039488/FBgn0051922/FBgn0003483/FBgn0003922/FBgn0003920/FBgn0004187/FBgn0003015/FBgn0250850/FBgn0014366/FBg…
BP	GO:0006397	mRNA processing	294	0.365632	4.95037e-08	5.89681e-06	5.31337e-06	4293	tags=52%, list=33%, signal=36%	FBgn0033615/FBgn0043022/FBgn0003938/FBgn0004188/FBgn0004183/FBgn0043021/FBgn0004189/FBgn0004190/FBgn0003933/FBgn0031961/FBgn0003923/FBgn0003931/FBgn0037531/FBgn0030468/FBgn0037882/FBgn0036733/FBgn0003935/FBgn0003916/FBgn0004185/FBgn0004186/FBgn0263757/FBgn0011802/FBgn0039488/FBgn0051922/FBgn0003922/FBgn0003920/FBgn0004187/FBgn0250850/FBgn0014366/FBgn0015621/FBgn0026713/FBgn0035838/FBgn0038590/FBg…
BP	GO:0000398	mRNA splicing, via spliceosome	245	0.366605	4.43926e-07	4.2161e-05	3.79895e-05	4293	tags=51%, list=33%, signal=35%	FBgn0033615/FBgn0043022/FBgn0003938/FBgn0004188/FBgn0004183/FBgn0043021/FBgn0004189/FBgn0004190/FBgn0003933/FBgn0031961/FBgn0003923/FBgn0003931/FBgn0037531/FBgn0030468/FBgn0037882/FBgn0036733/FBgn0003935/FBgn0003916/FBgn0004185/FBgn0004186/FBgn0011802/FBgn0039488/FBgn0051922/FBgn0003922/FBgn0003920/FBgn0004187/FBgn0250850/FBgn0014366/FBgn0026713/FBgn0035838/FBgn0038590/FBgn0030915/FBgn0004191/FBg…
BP	GO:0034660	ncRNA metabolic process	248	0.424115	9.94548e-10	1.7048e-07	1.53612e-07	4738	tags=58%, list=37%, signal=38%	FBgn0082935/FBgn0082932/FBgn0082934/FBgn0030858/FBgn0039459/FBgn0030660/FBgn0082933/FBgn0034614/FBgn0039508/FBgn0263143/FBgn0027579/FBgn0261266/FBgn0038168/FBgn0026679/FBgn0034964/FBgn0038953/FBgn0039183/FBgn0039016/FBgn0034748/FBgn0026722/FBgn0030554/FBgn0032924/FBgn0033994/FBgn0002899/FBgn0033273/FBgn0020407/FBgn0031643/FBgn0038491/FBgn0039691/FBgn0034735/FBgn0086251/FBgn0037368/FBgn0034073/FBg…
BP	GO:0034470	ncRNA processing	228	0.401429	2.64688e-08	3.44486e-06	3.10402e-06	4738	tags=56%, list=37%, signal=36%	FBgn0082935/FBgn0082932/FBgn0082934/FBgn0030858/FBgn0039459/FBgn0082933/FBgn0034614/FBgn0039508/FBgn0038168/FBgn0026679/FBgn0034964/FBgn0038953/FBgn0039016/FBgn0034748/FBgn0026722/FBgn0030554/FBgn0032924/FBgn0033994/FBgn0002899/FBgn0020407/FBgn0031643/FBgn0038491/FBgn0039691/FBgn0034735/FBgn0034073/FBgn0034703/FBgn0031321/FBgn0262117/FBgn0036038/FBgn0023527/FBgn0033062/FBgn0032138/FBgn0030789/FBg…
BP	GO:0045786	negative regulation of cell cycle	98	0.483534	3.37393e-06	0.000247	0.000222561	3505	tags=62%, list=27%, signal=46%	FBgn0061476/FBgn0038390/FBgn0038827/FBgn0000996/FBgn0010431/FBgn0019686/FBgn0017551/FBgn0026778/FBgn0004643/FBgn0020270/FBgn0263855/FBgn0014340/FBgn0261530/FBgn0000137/FBgn0002878/FBgn0052251/FBgn0050169/FBgn0003268/FBgn0261278/FBgn0014396/FBgn0011648/FBgn0002901/FBgn0003444/FBgn0028978/FBgn0261850/FBgn0033549/FBgn0027375/FBgn0025808/FBgn0010316/FBgn0051453/FBgn0001981/FBgn0010269/FBgn0032698/FBg…
BP	GO:1901988	negative regulation of cell cycle phase transition	45	0.517425	0.000892449	0.024694	0.0222507	3505	tags=69%, list=27%, signal=50%	FBgn0061476/FBgn0038390/FBgn0004643/FBgn0020270/FBgn0263855/FBgn0261530/FBgn0002878/FBgn0052251/FBgn0003268/FBgn0261278/FBgn0011648/FBgn0002901/FBgn0003444/FBgn0261850/FBgn0025808/FBgn0010316/FBgn0010269/FBgn0039271/FBgn0002783/FBgn0024371/FBgn0015799/FBgn0044324/FBgn0025457/FBgn0030694/FBgn0001965/FBgn0037874/FBgn0035640/FBgn0031696/FBgn0026326/FBgn0035762/FBgn0004367
BP	GO:0010948	negative regulation of cell cycle process	60	0.523925	6.54245e-05	0.00330794	0.00298064	3505	tags=68%, list=27%, signal=50%	FBgn0061476/FBgn0038390/FBgn0017551/FBgn0004643/FBgn0020270/FBgn0263855/FBgn0261530/FBgn0000137/FBgn0002878/FBgn0052251/FBgn0050169/FBgn0003268/FBgn0261278/FBgn0011648/FBgn0002901/FBgn0003444/FBgn0028978/FBgn0261850/FBgn0025808/FBgn0010316/FBgn0051453/FBgn0001981/FBgn0010269/FBgn0039271/FBgn0002783/FBgn0024371/FBgn0015799/FBgn0044324/FBgn0260012/FBgn0025457/FBgn0030694/FBgn0001965/FBgn0037874/FBg…
BP	GO:1905268	negative regulation of chromatin organization	25	0.608956	0.00148375	0.0356069	0.0320839	3287	tags=64%, list=25%, signal=48%	FBgn0053855/FBgn0053834/FBgn0053807/FBgn0038252/FBgn0000139/FBgn0261573/FBgn0053801/FBgn0024329/FBgn0005617/FBgn0039227/FBgn0003567/FBgn0030082/FBgn0002775/FBgn0042085/FBgn0016984/FBgn0032925
BP	GO:0031936	negative regulation of chromatin silencing	14	0.709539	0.00217929	0.0474181	0.0427264	2896	tags=71%, list=22%, signal=55%	FBgn0053855/FBgn0053834/FBgn0053807/FBgn0038252/FBgn0053801/FBgn0005617/FBgn0039227/FBgn0003567/FBgn0002775/FBgn0042085
BP	GO:2001251	negative regulation of chromosome organization	42	0.614813	2.09324e-05	0.00127924	0.00115267	3400	tags=69%, list=26%, signal=51%	FBgn0061476/FBgn0053855/FBgn0053834/FBgn0004643/FBgn0263855/FBgn0053807/FBgn0038252/FBgn0000139/FBgn0261573/FBgn0003268/FBgn0053801/FBgn0014861/FBgn0024329/FBgn0029798/FBgn0005617/FBgn0039227/FBgn0003567/FBgn0030082/FBgn0044324/FBgn0260012/FBgn0025457/FBgn0002775/FBgn0042085/FBgn0035640/FBgn0031696/FBgn0026326/FBgn0016984/FBgn0032925/FBgn0004655
BP	GO:0051053	negative regulation of DNA metabolic process	18	0.69777	0.000613701	0.0187654	0.0169087	3577	tags=72%, list=28%, signal=52%	FBgn0053855/FBgn0038608/FBgn0053834/FBgn0036486/FBgn0053807/FBgn0038252/FBgn0003483/FBgn0053801/FBgn0029798/FBgn0004872/FBgn0051989/FBgn0002906/FBgn0015546
BP	GO:0045910	negative regulation of DNA recombination	16	0.717696	0.00089247	0.024694	0.0222507	1744	tags=56%, list=13%, signal=49%	FBgn0053855/FBgn0038608/FBgn0053834/FBgn0036486/FBgn0053807/FBgn0038252/FBgn0003483/FBgn0053801/FBgn0029798
BP	GO:0008156	negative regulation of DNA replication	16	0.736974	0.000459223	0.0152237	0.0137174	2376	tags=75%, list=18%, signal=61%	FBgn0001120/FBgn0038608/FBgn0050085/FBgn0003114/FBgn0014396/FBgn0001981/FBgn0032698/FBgn0039271/FBgn0033081/FBgn0024371/FBgn0015799/FBgn0038118
BP	GO:2000104	negative regulation of DNA-dependent DNA replication	10	0.766088	0.00202967	0.044857	0.0404187	2376	tags=70%, list=18%, signal=57%	FBgn0038608/FBgn0050085/FBgn0014396/FBgn0001981/FBgn0032698/FBgn0039271/FBgn0038118
BP	GO:0045930	negative regulation of mitotic cell cycle	65	0.51359	3.23075e-05	0.00180204	0.00162374	2666	tags=57%, list=21%, signal=45%	FBgn0061476/FBgn0038390/FBgn0038827/FBgn0019686/FBgn0004643/FBgn0020270/FBgn0263855/FBgn0261530/FBgn0000137/FBgn0002878/FBgn0052251/FBgn0003268/FBgn0261278/FBgn0011648/FBgn0002901/FBgn0003444/FBgn0028978/FBgn0261850/FBgn0033549/FBgn0027375/FBgn0025808/FBgn0010316/FBgn0010269/FBgn0032698/FBgn0039271/FBgn0040298/FBgn0002783/FBgn0025807/FBgn0024371/FBgn0015799/FBgn0284220/FBgn0044324/FBgn0025457/FBg…
BP	GO:1901991	negative regulation of mitotic cell cycle phase transition	45	0.517425	0.000892449	0.024694	0.0222507	3505	tags=69%, list=27%, signal=50%	FBgn0061476/FBgn0038390/FBgn0004643/FBgn0020270/FBgn0263855/FBgn0261530/FBgn0002878/FBgn0052251/FBgn0003268/FBgn0261278/FBgn0011648/FBgn0002901/FBgn0003444/FBgn0261850/FBgn0025808/FBgn0010316/FBgn0010269/FBgn0039271/FBgn0002783/FBgn0024371/FBgn0015799/FBgn0044324/FBgn0025457/FBgn0030694/FBgn0001965/FBgn0037874/FBgn0035640/FBgn0031696/FBgn0026326/FBgn0035762/FBgn0004367
BP	GO:0010529	negative regulation of transposition	22	0.618855	0.00137009	0.0335504	0.0302308	3612	tags=55%, list=28%, signal=39%	FBgn0263143/FBgn0037205/FBgn0003483/FBgn0250816/FBgn0001206/FBgn0051755/FBgn0000146/FBgn0036640/FBgn0034217/FBgn0004872/FBgn0033921/FBgn0016034
CC	GO:0000790	nuclear chromatin	380	0.344195	1.98745e-08	2.68612e-06	2.42034e-06	2930	tags=39%, list=23%, signal=31%	FBgn0036411/FBgn0003720/FBgn0034012/FBgn0036285/FBgn0015025/FBgn0004666/FBgn0037436/FBgn0030316/FBgn0028387/FBgn0030877/FBgn0039585/FBgn0031875/FBgn0053858/FBgn0053861/FBgn0053855/FBgn0266000/FBgn0030003/FBgn0030008/FBgn0053834/FBgn0010278/FBgn0053822/FBgn0053816/FBgn0053825/FBgn0053828/FBgn0053831/FBgn0053810/FBgn0053819/FBgn0051617/FBgn0053813/FBgn0037920/FBgn0050085/FBgn0029861/FBgn0032763/FBg…
BP	GO:0098813	nuclear chromosome segregation	154	0.489902	3.85757e-09	5.64812e-07	5.08928e-07	3575	tags=59%, list=28%, signal=43%	FBgn0051658/FBgn0026876/FBgn0035725/FBgn0061476/FBgn0003087/FBgn0038827/FBgn0037025/FBgn0017577/FBgn0010431/FBgn0260986/FBgn0086350/FBgn0260991/FBgn0030241/FBgn0003701/FBgn0002707/FBgn0004643/FBgn0266916/FBgn0011692/FBgn0263855/FBgn0015270/FBgn0030500/FBgn0002924/FBgn0003483/FBgn0278604/FBgn0027889/FBgn0039250/FBgn0000405/FBgn0004391/FBgn0003268/FBgn0002901/FBgn0015391/FBgn0039680/FBgn0040477/FBg…
BP	GO:0000280	nuclear division	276	0.434693	1e-10	2.19625e-08	1.97895e-08	3621	tags=54%, list=28%, signal=40%	FBgn0033389/FBgn0003482/FBgn0051658/FBgn0035725/FBgn0061476/FBgn0039638/FBgn0029970/FBgn0003087/FBgn0038827/FBgn0017577/FBgn0010431/FBgn0260986/FBgn0086350/FBgn0017551/FBgn0260991/FBgn0030241/FBgn0003701/FBgn0002707/FBgn0004643/FBgn0259791/FBgn0266916/FBgn0011692/FBgn0263855/FBgn0002466/FBgn0015270/FBgn0030500/FBgn0010382/FBgn0002924/FBgn0003480/FBgn0033740/FBgn0000137/FBgn0003483/FBgn0039044/FBg…
BP	GO:0033260	nuclear DNA replication	18	0.694195	0.000729493	0.0212733	0.0191685	3031	tags=78%, list=23%, signal=60%	FBgn0086695/FBgn0000996/FBgn0017577/FBgn0284442/FBgn0015929/FBgn0014861/FBgn0010316/FBgn0259113/FBgn0039271/FBgn0051612/FBgn0020633/FBgn0025815/FBgn0283467/FBgn0003479
CC	GO:0055029	nuclear DNA-directed RNA polymerase complex	83	0.473931	7.00433e-05	0.00344241	0.00310181	3855	tags=57%, list=30%, signal=40%	FBgn0042092/FBgn0005696/FBgn0263757/FBgn0033929/FBgn0022724/FBgn0022936/FBgn0262955/FBgn0261850/FBgn0010417/FBgn0259113/FBgn0011762/FBgn0259676/FBgn0010356/FBgn0051155/FBgn0003687/FBgn0019637/FBgn0031623/FBgn0036188/FBgn0039067/FBgn0015828/FBgn0038601/FBgn0032688/FBgn0061362/FBgn0024909/FBgn0011836/FBgn0010287/FBgn0003277/FBgn0037657/FBgn0263237/FBgn0261109/FBgn0262954/FBgn0031309/FBgn0011289/FBg…
CC	GO:0043596	nuclear replication fork	22	0.72947	2.1282e-05	0.00128697	0.00115963	3040	tags=82%, list=24%, signal=63%	FBgn0005696/FBgn0033890/FBgn0023513/FBgn0050085/FBgn0032929/FBgn0010173/FBgn0014396/FBgn0263600/FBgn0259113/FBgn0011762/FBgn0259676/FBgn0032698/FBgn0039403/FBgn0038118/FBgn0261976/FBgn0030365/FBgn0283467/FBgn0032906
MF	GO:0004518	nuclease activity	96	0.435566	0.00027352	0.00988645	0.00890826	3779	tags=59%, list=29%, signal=42%	FBgn0036321/FBgn0038608/FBgn0026778/FBgn0026737/FBgn0261266/FBgn0002707/FBgn0020270/FBgn0015553/FBgn0263831/FBgn0031252/FBgn0004406/FBgn0039544/FBgn0036833/FBgn0003480/FBgn0039183/FBgn0039016/FBgn0026722/FBgn0015621/FBgn0032934/FBgn0035838/FBgn0263600/FBgn0004584/FBgn0032924/FBgn0033352/FBgn0030507/FBgn0034728/FBgn0033549/FBgn0030170/FBgn0259113/FBgn0000477/FBgn0037338/FBgn0261984/FBgn0030251/FBg…
CC	GO:0005730	nucleolus	205	0.370328	8.72185e-06	0.000589396	0.000531079	4989	tags=52%, list=39%, signal=32%	FBgn0082935/FBgn0082932/FBgn0082934/FBgn0037436/FBgn0082933/FBgn0042092/FBgn0010278/FBgn0002183/FBgn0027889/FBgn0039250/FBgn0028473/FBgn0037792/FBgn0032988/FBgn0001206/FBgn0015396/FBgn0029672/FBgn0001565/FBgn0003042/FBgn0035829/FBgn0032194/FBgn0002781/FBgn0023527/FBgn0032138/FBgn0035624/FBgn0031361/FBgn0033948/FBgn0035336/FBgn0261286/FBgn0038601/FBgn0029714/FBgn0027574/FBgn0039274/FBgn0259937/FBg…
MF	GO:0031492	nucleosomal DNA binding	29	0.631176	0.00023525	0.00910027	0.00819987	4565	tags=97%, list=35%, signal=63%	FBgn0053855/FBgn0053834/FBgn0010278/FBgn0053807/FBgn0038252/FBgn0053801/FBgn0053833/FBgn0053824/FBgn0051613/FBgn0053803/FBgn0053806/FBgn0053809/FBgn0053812/FBgn0053818/FBgn0053821/FBgn0053827/FBgn0053830/FBgn0053836/FBgn0053839/FBgn0053842/FBgn0053845/FBgn0053848/FBgn0053851/FBgn0053854/FBgn0053857/FBgn0053860/FBgn0053863/FBgn0053866
CC	GO:0000786	nucleosome	120	0.52166	3.52125e-09	5.45609e-07	4.91625e-07	1831	tags=39%, list=14%, signal=34%	FBgn0053858/FBgn0053861/FBgn0053855/FBgn0053834/FBgn0053822/FBgn0053816/FBgn0053825/FBgn0053828/FBgn0053831/FBgn0053810/FBgn0053819/FBgn0051617/FBgn0053813/FBgn0053804/FBgn0053807/FBgn0038252/FBgn0053852/FBgn0053879/FBgn0053869/FBgn0053871/FBgn0053873/FBgn0053875/FBgn0053889/FBgn0053877/FBgn0053881/FBgn0051611/FBgn0053883/FBgn0053885/FBgn0053887/FBgn0053901/FBgn0053903/FBgn0053905/FBgn0053909/FBg…
BP	GO:0006334	nucleosome assembly	93	0.612762	1.04268e-10	2.2206e-08	2.00089e-08	1976	tags=54%, list=15%, signal=46%	FBgn0036815/FBgn0033526/FBgn0053858/FBgn0053861/FBgn0053855/FBgn0053834/FBgn0053822/FBgn0053816/FBgn0053825/FBgn0053828/FBgn0053831/FBgn0053810/FBgn0053819/FBgn0051617/FBgn0053813/FBgn0053804/FBgn0053807/FBgn0038252/FBgn0053852/FBgn0053879/FBgn0053869/FBgn0053871/FBgn0053873/FBgn0053875/FBgn0053889/FBgn0053877/FBgn0053881/FBgn0051611/FBgn0053883/FBgn0053885/FBgn0053887/FBgn0053901/FBgn0053903/FBg…
MF	GO:0031491	nucleosome binding	42	0.576287	0.00012509	0.00556412	0.00501359	4914	tags=90%, list=38%, signal=56%	FBgn0053855/FBgn0023395/FBgn0053834/FBgn0010278/FBgn0002183/FBgn0053807/FBgn0038252/FBgn0053801/FBgn0032391/FBgn0022786/FBgn0000588/FBgn0020887/FBgn0011604/FBgn0053833/FBgn0053824/FBgn0051613/FBgn0053803/FBgn0053806/FBgn0053809/FBgn0053812/FBgn0053818/FBgn0053821/FBgn0053827/FBgn0053830/FBgn0053836/FBgn0053839/FBgn0053842/FBgn0053845/FBgn0053848/FBgn0053851/FBgn0053854/FBgn0053857/FBgn0053860/FBg…
BP	GO:0034728	nucleosome organization	127	0.508614	1.19936e-08	1.65277e-06	1.48924e-06	2009	tags=44%, list=16%, signal=38%	FBgn0036815/FBgn0033526/FBgn0053858/FBgn0053861/FBgn0053855/FBgn0023395/FBgn0053834/FBgn0053822/FBgn0053816/FBgn0053825/FBgn0053828/FBgn0053831/FBgn0053810/FBgn0053819/FBgn0051617/FBgn0053813/FBgn0002183/FBgn0053804/FBgn0053807/FBgn0038252/FBgn0053852/FBgn0053879/FBgn0025463/FBgn0053869/FBgn0053871/FBgn0053873/FBgn0053875/FBgn0053889/FBgn0053877/FBgn0053881/FBgn0051611/FBgn0053883/FBgn0053885/FBg…
BP	GO:0030717	oocyte karyosome formation	30	0.60854	0.000345533	0.0117884	0.010622	3905	tags=73%, list=30%, signal=51%	FBgn0003482/FBgn0019686/FBgn0034098/FBgn0261266/FBgn0003480/FBgn0003483/FBgn0027889/FBgn0002899/FBgn0086251/FBgn0027537/FBgn0021761/FBgn0000146/FBgn0260012/FBgn0262733/FBgn0034118/FBgn0003479/FBgn0031977/FBgn0033921/FBgn0260932/FBgn0283442/FBgn0003502/FBgn0031759
BP	GO:0048285	organelle fission	291	0.42326	1e-10	2.19625e-08	1.97895e-08	3621	tags=53%, list=28%, signal=39%	FBgn0033389/FBgn0003482/FBgn0051658/FBgn0035725/FBgn0061476/FBgn0039638/FBgn0029970/FBgn0003087/FBgn0038827/FBgn0017577/FBgn0010431/FBgn0260986/FBgn0086350/FBgn0017551/FBgn0260991/FBgn0030241/FBgn0003701/FBgn0002707/FBgn0004643/FBgn0259791/FBgn0266916/FBgn0011692/FBgn0263855/FBgn0002466/FBgn0015270/FBgn0030500/FBgn0010382/FBgn0002924/FBgn0003480/FBgn0033740/FBgn0000137/FBgn0003483/FBgn0039044/FBg…
BP	GO:0030707	ovarian follicle cell development	284	0.412012	1.20752e-10	2.49601e-08	2.24905e-08	3104	tags=35%, list=24%, signal=27%	FBgn0052644/FBgn0000356/FBgn0052642/FBgn0038011/FBgn0041252/FBgn0030439/FBgn0032311/FBgn0029696/FBgn0014464/FBgn0052602/FBgn0000359/FBgn0051926/FBgn0014465/FBgn0014466/FBgn0032126/FBgn0037405/FBgn0036938/FBgn0035694/FBgn0052774/FBgn0030438/FBgn0086695/FBgn0003482/FBgn0051661/FBgn0024194/FBgn0000996/FBgn0041184/FBgn0010278/FBgn0030964/FBgn0261266/FBgn0266672/FBgn0003317/FBgn0015270/FBgn0040290/FBg…
MF	GO:0016705	oxidoreductase activity, acting on paired donors, with incorporation or reduction of molecular oxygen	158	0.357052	0.000273179	0.00988645	0.00890826	2163	tags=31%, list=17%, signal=26%	FBgn0043043/FBgn0013772/FBgn0034756/FBgn0036778/FBgn0033830/FBgn0015035/FBgn0025454/FBgn0031432/FBgn0031925/FBgn0033775/FBgn0033696/FBgn0029172/FBgn0015038/FBgn0051015/FBgn0013773/FBgn0038948/FBgn0030339/FBgn0033304/FBgn0033395/FBgn0015039/FBgn0036806/FBgn0036565/FBgn0035790/FBgn0086917/FBgn0033979/FBgn0041337/FBgn0038007/FBgn0031695/FBgn0031689/FBgn0034748/FBgn0033978/FBgn0033233/FBgn0015034/FBg…
MF	GO:0030414	peptidase inhibitor activity	90	0.415052	0.00105975	0.0282118	0.0254205	969	tags=27%, list=7%, signal=25%	FBgn0051779/FBgn0262721/FBgn0261630/FBgn0031558/FBgn0038299/FBgn0034195/FBgn0033574/FBgn0261633/FBgn0260646/FBgn0026721/FBgn0044011/FBgn0265137/FBgn0050046/FBgn0031560/FBgn0028984/FBgn0039527/FBgn0041182/FBgn0024293/FBgn0050203/FBgn0260645/FBgn0002930/FBgn0041180/FBgn0028990/FBgn0033710
MF	GO:0061134	peptidase regulator activity	96	0.401888	0.00160261	0.0371334	0.0334593	969	tags=25%, list=7%, signal=23%	FBgn0051779/FBgn0262721/FBgn0261630/FBgn0031558/FBgn0038299/FBgn0034195/FBgn0033574/FBgn0261633/FBgn0260646/FBgn0026721/FBgn0044011/FBgn0265137/FBgn0050046/FBgn0031560/FBgn0028984/FBgn0039527/FBgn0041182/FBgn0024293/FBgn0050203/FBgn0260645/FBgn0002930/FBgn0041180/FBgn0028990/FBgn0033710
BP	GO:0018394	peptidyl-lysine acetylation	77	0.423742	0.00151041	0.0356423	0.0321158	3938	tags=56%, list=30%, signal=39%	FBgn0028387/FBgn0039585/FBgn0032691/FBgn0037555/FBgn0263738/FBgn0027490/FBgn0005616/FBgn0031606/FBgn0014340/FBgn0052343/FBgn0020388/FBgn0261573/FBgn0010417/FBgn0031876/FBgn0040066/FBgn0010356/FBgn0005617/FBgn0023216/FBgn0039654/FBgn0035624/FBgn0039067/FBgn0026080/FBgn0050390/FBgn0033155/FBgn0038016/FBgn0267398/FBgn0002775/FBgn0035766/FBgn0032925/FBgn0038870/FBgn0030945/FBgn0031281/FBgn0000617/FBg…
CC	GO:0005700	polytene chromosome	184	0.388179	2.09384e-06	0.000169143	0.000152408	4438	tags=59%, list=34%, signal=39%	FBgn0037555/FBgn0027490/FBgn0015270/FBgn0031435/FBgn0003512/FBgn0263757/FBgn0001324/FBgn0002183/FBgn0003598/FBgn0014340/FBgn0031091/FBgn0035025/FBgn0000139/FBgn0033846/FBgn0020388/FBgn0263667/FBgn0034878/FBgn0261850/FBgn0001222/FBgn0015396/FBgn0263832/FBgn0003042/FBgn0003511/FBgn0263933/FBgn0035026/FBgn0002781/FBgn0003964/FBgn0284249/FBgn0033264/FBgn0039227/FBgn0260987/FBgn0015602/FBgn0259785/FBg…
CC	GO:0005705	polytene chromosome interband	36	0.609336	0.000124716	0.00556412	0.00501359	4252	tags=75%, list=33%, signal=50%	FBgn0003512/FBgn0263757/FBgn0014340/FBgn0261850/FBgn0263832/FBgn0003511/FBgn0284249/FBgn0260987/FBgn0015602/FBgn0259785/FBgn0040273/FBgn0035407/FBgn0004050/FBgn0044324/FBgn0026080/FBgn0038016/FBgn0028683/FBgn0010416/FBgn0040372/FBgn0261019/FBgn0010328/FBgn0039019/FBgn0262976/FBgn0029133/FBgn0260749/FBgn0250786/FBgn0262527
BP	GO:0045793	positive regulation of cell size	38	0.541915	0.00157329	0.036857	0.0332103	4536	tags=74%, list=35%, signal=48%	FBgn0031888/FBgn0003256/FBgn0015402/FBgn0028978/FBgn0024329/FBgn0032006/FBgn0040298/FBgn0283724/FBgn0019990/FBgn0001965/FBgn0013987/FBgn0037874/FBgn0010379/FBgn0015765/FBgn0031399/FBgn0261524/FBgn0029840/FBgn0021796/FBgn0015279/FBgn0004638/FBgn0026401/FBgn0024846/FBgn0037491/FBgn0003205/FBgn0031006/FBgn0032840/FBgn0264691/FBgn0086687
BP	GO:1905269	positive regulation of chromatin organization	48	0.540352	0.000231247	0.00902892	0.00813558	3685	tags=73%, list=29%, signal=52%	FBgn0032691/FBgn0037802/FBgn0027655/FBgn0037555/FBgn0263738/FBgn0263855/FBgn0016053/FBgn0003598/FBgn0000139/FBgn0025463/FBgn0261573/FBgn0040477/FBgn0263667/FBgn0027537/FBgn0263933/FBgn0000629/FBgn0004050/FBgn0086908/FBgn0260397/FBgn0027499/FBgn0016917/FBgn0037874/FBgn0000588/FBgn0037670/FBgn0003448/FBgn0000283/FBgn0004872/FBgn0010750/FBgn0040372/FBgn0034970/FBgn0037669/FBgn0038478/FBgn0027378/FBg…
BP	GO:2001252	positive regulation of chromosome organization	63	0.488992	0.000204141	0.00819832	0.00738715	3801	tags=65%, list=29%, signal=46%	FBgn0032691/FBgn0037802/FBgn0027655/FBgn0037555/FBgn0263738/FBgn0263855/FBgn0016053/FBgn0003598/FBgn0000139/FBgn0025463/FBgn0261573/FBgn0040477/FBgn0263667/FBgn0027537/FBgn0263933/FBgn0000629/FBgn0052707/FBgn0004050/FBgn0086908/FBgn0260397/FBgn0027499/FBgn0016917/FBgn0037874/FBgn0041147/FBgn0000588/FBgn0029879/FBgn0037670/FBgn0003448/FBgn0025781/FBgn0000283/FBgn0004872/FBgn0010750/FBgn0040372/FBg…
BP	GO:0031349	positive regulation of defense response	70	0.458522	0.000721003	0.0211134	0.0190244	3917	tags=50%, list=30%, signal=35%	FBgn0010388/FBgn0030310/FBgn0033388/FBgn0031888/FBgn0037515/FBgn0035806/FBgn0014018/FBgn0010441/FBgn0032157/FBgn0262473/FBgn0040321/FBgn0038928/FBgn0040322/FBgn0003495/FBgn0003612/FBgn0037384/FBgn0000146/FBgn0260780/FBgn0034246/FBgn0000022/FBgn0003882/FBgn0008635/FBgn0032256/FBgn0040323/FBgn0041205/FBgn0035976/FBgn0086358/FBgn0039494/FBgn0283521/FBgn0034537/FBgn0082598/FBgn0010389/FBgn0030926/FBg…
CC	GO:0071011	precatalytic spliceosome	126	0.369571	0.000829473	0.0234118	0.0210954	4646	tags=58%, list=36%, signal=37%	FBgn0030468/FBgn0037882/FBgn0036733/FBgn0014366/FBgn0037737/FBgn0024285/FBgn0050342/FBgn0028897/FBgn0004856/FBgn0040235/FBgn0027548/FBgn0031492/FBgn0000146/FBgn0030474/FBgn0036915/FBgn0015818/FBgn0033062/FBgn0036386/FBgn0033859/FBgn0024191/FBgn0005411/FBgn0028554/FBgn0086683/FBgn0030365/FBgn0263599/FBgn0028474/FBgn0016978/FBgn0021895/FBgn0086444/FBgn0086895/FBgn0027617/FBgn0017457/FBgn0261119/FBg…
CC	GO:0030684	preribosome	66	0.457321	0.00120285	0.0307406	0.027699	5679	tags=77%, list=44%, signal=44%	FBgn0031643/FBgn0029672/FBgn0032138/FBgn0031361/FBgn0261286/FBgn0029714/FBgn0039274/FBgn0010926/FBgn0263605/FBgn0052075/FBgn0053505/FBgn0039182/FBgn0032925/FBgn0036686/FBgn0036187/FBgn0262560/FBgn0030177/FBgn0034933/FBgn0030081/FBgn0039306/FBgn0010520/FBgn0030067/FBgn0038275/FBgn0261535/FBgn0035393/FBgn0030878/FBgn0038146/FBgn0032051/FBgn0036254/FBgn0036035/FBgn0039757/FBgn0086451/FBgn0038235/FBg…
CC	GO:1902911	protein kinase complex	44	0.520298	0.000897121	0.0247254	0.022279	2726	tags=43%, list=21%, signal=34%	FBgn0001120/FBgn0015625/FBgn0010382/FBgn0010315/FBgn0033929/FBgn0000405/FBgn0003114/FBgn0022936/FBgn0261850/FBgn0000404/FBgn0000826/FBgn0058191/FBgn0013762/FBgn0025674/FBgn0003169/FBgn0010314/FBgn0263237/FBgn0261109/FBgn0031309
CC	GO:0032993	protein-DNA complex	142	0.491091	2.94374e-08	3.76157e-06	3.38939e-06	1831	tags=37%, list=14%, signal=32%	FBgn0005696/FBgn0053858/FBgn0053861/FBgn0053855/FBgn0053834/FBgn0053822/FBgn0053816/FBgn0053825/FBgn0053828/FBgn0053831/FBgn0053810/FBgn0053819/FBgn0051617/FBgn0053813/FBgn0053804/FBgn0053807/FBgn0038252/FBgn0053852/FBgn0053879/FBgn0053869/FBgn0010173/FBgn0053871/FBgn0053873/FBgn0053875/FBgn0053889/FBgn0053877/FBgn0053881/FBgn0051611/FBgn0053883/FBgn0053885/FBgn0053887/FBgn0053901/FBgn0053903/FBg…
BP	GO:0065004	protein-DNA complex assembly	142	0.562651	1e-10	2.19625e-08	1.97895e-08	2405	tags=52%, list=19%, signal=43%	FBgn0003482/FBgn0037025/FBgn0000996/FBgn0036815/FBgn0017577/FBgn0033526/FBgn0053858/FBgn0053861/FBgn0053855/FBgn0284442/FBgn0053834/FBgn0053822/FBgn0053816/FBgn0053825/FBgn0053828/FBgn0053831/FBgn0053810/FBgn0053819/FBgn0051617/FBgn0053813/FBgn0266916/FBgn0005616/FBgn0002872/FBgn0003598/FBgn0053804/FBgn0053807/FBgn0038252/FBgn0015929/FBgn0053852/FBgn0053879/FBgn0033845/FBgn0053869/FBgn0053871/FBg…
BP	GO:0071824	protein-DNA complex subunit organization	182	0.491286	1e-10	2.19625e-08	1.97895e-08	2861	tags=50%, list=22%, signal=39%	FBgn0003482/FBgn0037025/FBgn0000996/FBgn0036815/FBgn0017577/FBgn0033526/FBgn0053858/FBgn0053861/FBgn0053855/FBgn0023395/FBgn0284442/FBgn0053834/FBgn0053822/FBgn0053816/FBgn0053825/FBgn0053828/FBgn0053831/FBgn0053810/FBgn0053819/FBgn0051617/FBgn0053813/FBgn0266916/FBgn0005616/FBgn0002183/FBgn0002872/FBgn0003598/FBgn0053804/FBgn0053807/FBgn0038252/FBgn0015929/FBgn0053852/FBgn0033929/FBgn0053879/FBg…
BP	GO:0007131	reciprocal meiotic recombination	32	0.66692	2.49399e-05	0.00144858	0.00130525	3505	tags=75%, list=27%, signal=55%	FBgn0033389/FBgn0003482/FBgn0038827/FBgn0017577/FBgn0260986/FBgn0002707/FBgn0003480/FBgn0039044/FBgn0050169/FBgn0002901/FBgn0033549/FBgn0003227/FBgn0051453/FBgn0002989/FBgn0016036/FBgn0284220/FBgn0038767/FBgn0002909/FBgn0040347/FBgn0028525/FBgn0039017/FBgn0003479/FBgn0002906/FBgn0004367
BP	GO:0000725	recombinational repair	54	0.53055	0.00018335	0.00762477	0.00687036	3040	tags=61%, list=24%, signal=47%	FBgn0033389/FBgn0003482/FBgn0017577/FBgn0284442/FBgn0023513/FBgn0002707/FBgn0020270/FBgn0040290/FBgn0003480/FBgn0261530/FBgn0015929/FBgn0050169/FBgn0010173/FBgn0027375/FBgn0014861/FBgn0030054/FBgn0003612/FBgn0029798/FBgn0002989/FBgn0037384/FBgn0027868/FBgn0020633/FBgn0260987/FBgn0040268/FBgn0039403/FBgn0025815/FBgn0035150/FBgn0261976/FBgn0040347/FBgn0283467/FBgn0039017/FBgn0003479/FBgn0032906
BP	GO:0051726	regulation of cell cycle	273	0.451065	1e-10	2.19625e-08	1.97895e-08	2732	tags=45%, list=21%, signal=36%	FBgn0003720/FBgn0036368/FBgn0061476/FBgn0001120/FBgn0039638/FBgn0029970/FBgn0038390/FBgn0038827/FBgn0000996/FBgn0010431/FBgn0086356/FBgn0019686/FBgn0017551/FBgn0015625/FBgn0260991/FBgn0026778/FBgn0003525/FBgn0003023/FBgn0033153/FBgn0004643/FBgn0259791/FBgn0003041/FBgn0020270/FBgn0263855/FBgn0002466/FBgn0050085/FBgn0040290/FBgn0010382/FBgn0039554/FBgn0014340/FBgn0002924/FBgn0261530/FBgn0010315/FBg…
BP	GO:1901987	regulation of cell cycle phase transition	92	0.460527	2.64725e-05	0.00151259	0.00136293	3505	tags=60%, list=27%, signal=44%	FBgn0061476/FBgn0038390/FBgn0015625/FBgn0003525/FBgn0004643/FBgn0020270/FBgn0263855/FBgn0050085/FBgn0040290/FBgn0010382/FBgn0261530/FBgn0010315/FBgn0037327/FBgn0002878/FBgn0052251/FBgn0003268/FBgn0261278/FBgn0011648/FBgn0002901/FBgn0003444/FBgn0261850/FBgn0000404/FBgn0001086/FBgn0025808/FBgn0010316/FBgn0050342/FBgn0031549/FBgn0010269/FBgn0039271/FBgn0002673/FBgn0040087/FBgn0002783/FBgn0039403/FBg…
BP	GO:0010564	regulation of cell cycle process	162	0.45508	2.64292e-08	3.44486e-06	3.10402e-06	2795	tags=48%, list=22%, signal=38%	FBgn0061476/FBgn0039638/FBgn0029970/FBgn0038390/FBgn0086356/FBgn0017551/FBgn0015625/FBgn0260991/FBgn0003525/FBgn0003023/FBgn0004643/FBgn0259791/FBgn0003041/FBgn0020270/FBgn0263855/FBgn0002466/FBgn0050085/FBgn0040290/FBgn0010382/FBgn0002924/FBgn0261530/FBgn0010315/FBgn0033740/FBgn0037327/FBgn0000137/FBgn0002878/FBgn0261385/FBgn0052251/FBgn0004391/FBgn0050169/FBgn0003268/FBgn0261278/FBgn0011648/FBg…
BP	GO:0080135	regulation of cellular response to stress	99	0.38448	0.00187789	0.0423006	0.0381153	3994	tags=58%, list=31%, signal=40%	FBgn0038948/FBgn0019686/FBgn0030964/FBgn0004360/FBgn0032451/FBgn0014340/FBgn0037327/FBgn0039044/FBgn0040336/FBgn0040294/FBgn0031044/FBgn0024329/FBgn0029798/FBgn0263933/FBgn0032006/FBgn0023216/FBgn0038402/FBgn0263968/FBgn0086346/FBgn0041174/FBgn0267487/FBgn0026379/FBgn0032409/FBgn0041164/FBgn0035150/FBgn0243512/FBgn0283500/FBgn0026533/FBgn0265464/FBgn0034908/FBgn0030028/FBgn0013987/FBgn0010379/FBg…
BP	GO:0010847	regulation of chromatin assembly	18	0.699358	0.000575104	0.0179776	0.0161988	2975	tags=78%, list=23%, signal=60%	FBgn0027655/FBgn0016053/FBgn0002872/FBgn0003598/FBgn0025463/FBgn0261573/FBgn0024329/FBgn0027574/FBgn0030082/FBgn0086908/FBgn0260397/FBgn0027499/FBgn0016917/FBgn0004872
BP	GO:0001672	regulation of chromatin assembly or disassembly	21	0.713712	7.25611e-05	0.00354139	0.00319099	2975	tags=81%, list=23%, signal=62%	FBgn0027655/FBgn0010278/FBgn0016053/FBgn0002183/FBgn0002872/FBgn0003598/FBgn0025463/FBgn0261573/FBgn0024329/FBgn0002781/FBgn0027574/FBgn0030082/FBgn0086908/FBgn0260397/FBgn0027499/FBgn0016917/FBgn0004872
BP	GO:1902275	regulation of chromatin organization	99	0.505082	1.01757e-06	9.05253e-05	8.15685e-05	3572	tags=64%, list=28%, signal=46%	FBgn0032691/FBgn0053855/FBgn0037802/FBgn0027655/FBgn0037555/FBgn0053834/FBgn0010278/FBgn0263738/FBgn0263855/FBgn0016053/FBgn0002183/FBgn0002872/FBgn0003598/FBgn0053807/FBgn0014340/FBgn0038252/FBgn0000139/FBgn0025463/FBgn0261573/FBgn0053801/FBgn0040477/FBgn0263667/FBgn0027537/FBgn0024329/FBgn0037607/FBgn0263933/FBgn0030738/FBgn0002781/FBgn0005617/FBgn0022786/FBgn0023216/FBgn0039227/FBgn0036915/FBg…
BP	GO:0033044	regulation of chromosome organization	144	0.48176	3.47431e-08	4.28376e-06	3.85991e-06	3572	tags=60%, list=28%, signal=44%	FBgn0061476/FBgn0032691/FBgn0053855/FBgn0037802/FBgn0027655/FBgn0037555/FBgn0053834/FBgn0010278/FBgn0263738/FBgn0004643/FBgn0266916/FBgn0263855/FBgn0016053/FBgn0002183/FBgn0002872/FBgn0003598/FBgn0053807/FBgn0014340/FBgn0002924/FBgn0038252/FBgn0000139/FBgn0025463/FBgn0004391/FBgn0261573/FBgn0003268/FBgn0053801/FBgn0040477/FBgn0263667/FBgn0027537/FBgn0014861/FBgn0024329/FBgn0037607/FBgn0029798/FBg…
BP	GO:0051052	regulation of DNA metabolic process	42	0.620929	1.4374e-05	0.000926793	0.000835094	3577	tags=67%, list=28%, signal=48%	FBgn0000996/FBgn0019686/FBgn0053855/FBgn0038608/FBgn0053834/FBgn0036486/FBgn0050085/FBgn0053807/FBgn0038252/FBgn0003483/FBgn0015376/FBgn0039044/FBgn0053801/FBgn0261850/FBgn0029798/FBgn0023216/FBgn0015664/FBgn0035150/FBgn0026533/FBgn0034908/FBgn0283467/FBgn0004872/FBgn0003479/FBgn0051989/FBgn0003028/FBgn0002906/FBgn0016983/FBgn0015546
BP	GO:0000018	regulation of DNA recombination	19	0.702629	0.000526995	0.0169896	0.0153086	3577	tags=79%, list=28%, signal=57%	FBgn0053855/FBgn0038608/FBgn0053834/FBgn0036486/FBgn0053807/FBgn0038252/FBgn0003483/FBgn0053801/FBgn0261850/FBgn0029798/FBgn0035150/FBgn0004872/FBgn0003479/FBgn0051989/FBgn0015546
BP	GO:0006275	regulation of DNA replication	33	0.641494	4.19019e-05	0.00226528	0.00204115	2909	tags=64%, list=22%, signal=49%	FBgn0001120/FBgn0000996/FBgn0038608/FBgn0003023/FBgn0050085/FBgn0040290/FBgn0010382/FBgn0015376/FBgn0003114/FBgn0014396/FBgn0005655/FBgn0001981/FBgn0032698/FBgn0039271/FBgn0051612/FBgn0033081/FBgn0024371/FBgn0015799/FBgn0038118/FBgn0036248/FBgn0283467
BP	GO:0090329	regulation of DNA-dependent DNA replication	22	0.674982	0.000221372	0.00874047	0.00787566	2909	tags=59%, list=22%, signal=46%	FBgn0000996/FBgn0038608/FBgn0003023/FBgn0050085/FBgn0015376/FBgn0014396/FBgn0001981/FBgn0032698/FBgn0039271/FBgn0051612/FBgn0038118/FBgn0036248/FBgn0283467
BP	GO:0031445	regulation of heterochromatin assembly	16	0.730026	0.000580668	0.0180572	0.0162706	2975	tags=81%, list=23%, signal=63%	FBgn0027655/FBgn0016053/FBgn0002872/FBgn0003598/FBgn0025463/FBgn0261573/FBgn0024329/FBgn0030082/FBgn0086908/FBgn0260397/FBgn0027499/FBgn0016917/FBgn0004872
BP	GO:0031056	regulation of histone modification	39	0.566269	0.000274311	0.00988645	0.00890826	4306	tags=72%, list=33%, signal=48%	FBgn0032691/FBgn0037555/FBgn0263738/FBgn0014340/FBgn0000139/FBgn0261573/FBgn0263667/FBgn0263933/FBgn0030738/FBgn0023216/FBgn0000629/FBgn0034908/FBgn0037874/FBgn0000588/FBgn0267398/FBgn0003448/FBgn0010750/FBgn0040372/FBgn0016984/FBgn0032925/FBgn0034970/FBgn0027378/FBgn0034722/FBgn0005386/FBgn0031420/FBgn0260749/FBgn0037659/FBgn0003607
BP	GO:0046328	regulation of JNK cascade	49	0.490557	0.00148185	0.0356069	0.0320839	4436	tags=61%, list=34%, signal=40%	FBgn0038948/FBgn0030964/FBgn0004360/FBgn0037327/FBgn0040294/FBgn0031044/FBgn0024329/FBgn0263933/FBgn0032006/FBgn0086346/FBgn0267487/FBgn0032409/FBgn0283500/FBgn0265464/FBgn0013987/FBgn0034577/FBgn0039338/FBgn0003139/FBgn0024326/FBgn0264493/FBgn0020249/FBgn0015513/FBgn0003209/FBgn0030748/FBgn0011570/FBgn0015286/FBgn0010341/FBgn0030018/FBgn0086378/FBgn0024811
BP	GO:0043549	regulation of kinase activity	103	0.433603	0.000148069	0.00650395	0.00586043	4374	tags=64%, list=34%, signal=43%	FBgn0001120/FBgn0015625/FBgn0260991/FBgn0033153/FBgn0259791/FBgn0002121/FBgn0010382/FBgn0010315/FBgn0039044/FBgn0024245/FBgn0000405/FBgn0015402/FBgn0052251/FBgn0022936/FBgn0031044/FBgn0028978/FBgn0036844/FBgn0000404/FBgn0058191/FBgn0010316/FBgn0038672/FBgn0032006/FBgn0010269/FBgn0025743/FBgn0026192/FBgn0032702/FBgn0030581/FBgn0026379/FBgn0243512/FBgn0011829/FBgn0262733/FBgn0010314/FBgn0264922/FBg…
BP	GO:0043408	regulation of MAPK cascade	99	0.387345	0.00161679	0.0371334	0.0334593	4436	tags=60%, list=34%, signal=39%	FBgn0038948/FBgn0086356/FBgn0030964/FBgn0033153/FBgn0004360/FBgn0037327/FBgn0015402/FBgn0040294/FBgn0032816/FBgn0031044/FBgn0028978/FBgn0036844/FBgn0024329/FBgn0263933/FBgn0032006/FBgn0010269/FBgn0025743/FBgn0086346/FBgn0029778/FBgn0267487/FBgn0032409/FBgn0243512/FBgn0283500/FBgn0265464/FBgn0262733/FBgn0264922/FBgn0013987/FBgn0037621/FBgn0034577/FBgn0286070/FBgn0040068/FBgn0039338/FBgn0261524/FBg…
BP	GO:0007346	regulation of mitotic cell cycle	169	0.483939	6.66634e-10	1.20131e-07	1.08245e-07	2732	tags=50%, list=21%, signal=40%	FBgn0036368/FBgn0061476/FBgn0001120/FBgn0039638/FBgn0029970/FBgn0038390/FBgn0038827/FBgn0019686/FBgn0017551/FBgn0015625/FBgn0260991/FBgn0003525/FBgn0004643/FBgn0259791/FBgn0020270/FBgn0263855/FBgn0040290/FBgn0010382/FBgn0002924/FBgn0261530/FBgn0010315/FBgn0033740/FBgn0037327/FBgn0000137/FBgn0034314/FBgn0032929/FBgn0002878/FBgn0033845/FBgn0052251/FBgn0004391/FBgn0003114/FBgn0003268/FBgn0261278/FBg…
BP	GO:1901990	regulation of mitotic cell cycle phase transition	90	0.45836	6.14939e-05	0.00319419	0.00287815	3505	tags=60%, list=27%, signal=44%	FBgn0061476/FBgn0038390/FBgn0015625/FBgn0003525/FBgn0004643/FBgn0020270/FBgn0263855/FBgn0040290/FBgn0010382/FBgn0261530/FBgn0010315/FBgn0037327/FBgn0002878/FBgn0052251/FBgn0003268/FBgn0261278/FBgn0011648/FBgn0002901/FBgn0003444/FBgn0261850/FBgn0000404/FBgn0001086/FBgn0025808/FBgn0010316/FBgn0050342/FBgn0031549/FBgn0010269/FBgn0039271/FBgn0002673/FBgn0040087/FBgn0002783/FBgn0039403/FBgn0024371/FBg…
BP	GO:0033043	regulation of organelle organization	383	0.272844	0.000308508	0.010787	0.00971974	3585	tags=43%, list=28%, signal=32%	FBgn0035761/FBgn0061476/FBgn0039638/FBgn0029970/FBgn0086356/FBgn0017551/FBgn0032691/FBgn0053855/FBgn0037802/FBgn0027655/FBgn0037555/FBgn0053834/FBgn0010278/FBgn0263738/FBgn0004643/FBgn0259791/FBgn0003041/FBgn0266916/FBgn0011692/FBgn0263855/FBgn0016053/FBgn0002466/FBgn0010382/FBgn0002183/FBgn0002872/FBgn0003598/FBgn0053807/FBgn0014340/FBgn0002924/FBgn0010315/FBgn0033740/FBgn0000137/FBgn0038252/FBg…
BP	GO:0042325	regulation of phosphorylation	225	0.328543	8.96028e-05	0.00422637	0.0038082	4436	tags=58%, list=34%, signal=39%	FBgn0038948/FBgn0001120/FBgn0086356/FBgn0031055/FBgn0015625/FBgn0260991/FBgn0010278/FBgn0030964/FBgn0033153/FBgn0259791/FBgn0004360/FBgn0002121/FBgn0010382/FBgn0010315/FBgn0037327/FBgn0039044/FBgn0024245/FBgn0000139/FBgn0000405/FBgn0015402/FBgn0040294/FBgn0037248/FBgn0024234/FBgn0052251/FBgn0032816/FBgn0005198/FBgn0022936/FBgn0031044/FBgn0028978/FBgn0036844/FBgn0000404/FBgn0058191/FBgn0086384/FBg…
BP	GO:0045859	regulation of protein kinase activity	81	0.458194	0.000175963	0.00740521	0.00667252	4374	tags=65%, list=34%, signal=44%	FBgn0001120/FBgn0015625/FBgn0260991/FBgn0033153/FBgn0259791/FBgn0002121/FBgn0010382/FBgn0010315/FBgn0000405/FBgn0015402/FBgn0052251/FBgn0022936/FBgn0031044/FBgn0028978/FBgn0036844/FBgn0000404/FBgn0058191/FBgn0010316/FBgn0010269/FBgn0025743/FBgn0026192/FBgn0032702/FBgn0030581/FBgn0026379/FBgn0243512/FBgn0262733/FBgn0010314/FBgn0264922/FBgn0263237/FBgn0267698/FBgn0031030/FBgn0261524/FBgn0261456/FBg…
BP	GO:0001932	regulation of protein phosphorylation	188	0.389412	3.21576e-06	0.000243014	0.00021897	4436	tags=60%, list=34%, signal=40%	FBgn0038948/FBgn0001120/FBgn0086356/FBgn0031055/FBgn0015625/FBgn0260991/FBgn0010278/FBgn0030964/FBgn0033153/FBgn0259791/FBgn0004360/FBgn0002121/FBgn0010382/FBgn0010315/FBgn0037327/FBgn0000139/FBgn0000405/FBgn0015402/FBgn0040294/FBgn0024234/FBgn0052251/FBgn0032816/FBgn0005198/FBgn0022936/FBgn0031044/FBgn0028978/FBgn0036844/FBgn0000404/FBgn0058191/FBgn0086384/FBgn0024329/FBgn0010316/FBgn0263933/FBg…
BP	GO:0080134	regulation of response to stress	247	0.325006	8.70554e-05	0.00413396	0.00372493	3994	tags=49%, list=31%, signal=34%	FBgn0010388/FBgn0030310/FBgn0033388/FBgn0028984/FBgn0031888/FBgn0037515/FBgn0038948/FBgn0035806/FBgn0034647/FBgn0019686/FBgn0002930/FBgn0030964/FBgn0004360/FBgn0003317/FBgn0085424/FBgn0028990/FBgn0014018/FBgn0035977/FBgn0030925/FBgn0010441/FBgn0032451/FBgn0014340/FBgn0032157/FBgn0037327/FBgn0039044/FBgn0040336/FBgn0262473/FBgn0003256/FBgn0040321/FBgn0040294/FBgn0038928/FBgn0040322/FBgn0003495/FBg…
BP	GO:0051338	regulation of transferase activity	117	0.404315	0.000251868	0.00946594	0.00852936	4374	tags=62%, list=34%, signal=41%	FBgn0001120/FBgn0017551/FBgn0015625/FBgn0260991/FBgn0033153/FBgn0259791/FBgn0002121/FBgn0010382/FBgn0010315/FBgn0015376/FBgn0039044/FBgn0024245/FBgn0000405/FBgn0015402/FBgn0052251/FBgn0022936/FBgn0031044/FBgn0028978/FBgn0036844/FBgn0000404/FBgn0001086/FBgn0058191/FBgn0010316/FBgn0038672/FBgn0032006/FBgn0010269/FBgn0025743/FBgn0026192/FBgn0032702/FBgn0030581/FBgn0026379/FBgn0243512/FBgn0011829/FBg…
BP	GO:0010528	regulation of transposition	24	0.617758	0.00147434	0.0356069	0.0320839	3612	tags=54%, list=28%, signal=39%	FBgn0263143/FBgn0037205/FBgn0003483/FBgn0250816/FBgn0001206/FBgn0051755/FBgn0000146/FBgn0036640/FBgn0034217/FBgn0004872/FBgn0003028/FBgn0033921/FBgn0016034
CC	GO:0005657	replication fork	32	0.701842	4.31815e-06	0.000306545	0.000276215	3274	tags=81%, list=25%, signal=61%	FBgn0033389/FBgn0000996/FBgn0005696/FBgn0033890/FBgn0023513/FBgn0050085/FBgn0003480/FBgn0032929/FBgn0010173/FBgn0014396/FBgn0263600/FBgn0259113/FBgn0011762/FBgn0259676/FBgn0032698/FBgn0037141/FBgn0004913/FBgn0039403/FBgn0038118/FBgn0035150/FBgn0261976/FBgn0030365/FBgn0283467/FBgn0260985/FBgn0032906/FBgn0030871
BP	GO:0043279	response to alkaloid	26	0.592196	0.00129959	0.0324502	0.0292395	3645	tags=58%, list=28%, signal=42%	FBgn0013772/FBgn0034756/FBgn0035870/FBgn0086693/FBgn0261530/FBgn0050169/FBgn0041229/FBgn0023094/FBgn0037481/FBgn0002413/FBgn0003479/FBgn0031030/FBgn0004367/FBgn0265598/FBgn0025631
BP	GO:0009617	response to bacterium	230	0.413706	3.63112e-09	5.45609e-07	4.91625e-07	1762	tags=28%, list=14%, signal=24%	FBgn0050098/FBgn0031701/FBgn0034407/FBgn0041581/FBgn0012042/FBgn0067903/FBgn0014865/FBgn0000279/FBgn0041579/FBgn0000277/FBgn0000278/FBgn0038530/FBgn0010388/FBgn0262357/FBgn0005660/FBgn0004431/FBgn0004430/FBgn0014033/FBgn0030051/FBgn0000276/FBgn0028543/FBgn0044812/FBgn0027929/FBgn0004594/FBgn0030310/FBgn0033593/FBgn0033388/FBgn0243514/FBgn0041182/FBgn0033367/FBgn0261560/FBgn0033304/FBgn0010385/FBg…
BP	GO:0009607	response to biotic stimulus	398	0.332344	5.31501e-08	6.02482e-06	5.42871e-06	2665	tags=33%, list=21%, signal=27%	FBgn0050098/FBgn0043577/FBgn0031701/FBgn0034407/FBgn0041581/FBgn0012042/FBgn0067903/FBgn0014865/FBgn0000279/FBgn0041579/FBgn0000277/FBgn0000278/FBgn0038530/FBgn0038299/FBgn0010388/FBgn0043578/FBgn0262357/FBgn0005660/FBgn0004431/FBgn0004430/FBgn0014033/FBgn0030051/FBgn0053542/FBgn0000276/FBgn0028543/FBgn0044812/FBgn0004592/FBgn0027929/FBgn0004594/FBgn0030310/FBgn0033593/FBgn0033388/FBgn0032773/FBg…
BP	GO:0043207	response to external biotic stimulus	398	0.332344	5.31501e-08	6.02482e-06	5.42871e-06	2665	tags=33%, list=21%, signal=27%	FBgn0050098/FBgn0043577/FBgn0031701/FBgn0034407/FBgn0041581/FBgn0012042/FBgn0067903/FBgn0014865/FBgn0000279/FBgn0041579/FBgn0000277/FBgn0000278/FBgn0038530/FBgn0038299/FBgn0010388/FBgn0043578/FBgn0262357/FBgn0005660/FBgn0004431/FBgn0004430/FBgn0014033/FBgn0030051/FBgn0053542/FBgn0000276/FBgn0028543/FBgn0044812/FBgn0004592/FBgn0027929/FBgn0004594/FBgn0030310/FBgn0033593/FBgn0033388/FBgn0032773/FBg…
BP	GO:0009620	response to fungus	64	0.447013	0.00134572	0.0331849	0.0299015	1856	tags=39%, list=14%, signal=34%	FBgn0014865/FBgn0038299/FBgn0030051/FBgn0022355/FBgn0033367/FBgn0051217/FBgn0002930/FBgn0041180/FBgn0028990/FBgn0014018/FBgn0010441/FBgn0283461/FBgn0020278/FBgn0262473/FBgn0040321/FBgn0283437/FBgn0053329/FBgn0003495/FBgn0001222/FBgn0015396/FBgn0036891/FBgn0028425/FBgn0037574/FBgn0283509/FBgn0260962
BP	GO:0051707	response to other organism	398	0.332344	5.31501e-08	6.02482e-06	5.42871e-06	2665	tags=33%, list=21%, signal=27%	FBgn0050098/FBgn0043577/FBgn0031701/FBgn0034407/FBgn0041581/FBgn0012042/FBgn0067903/FBgn0014865/FBgn0000279/FBgn0041579/FBgn0000277/FBgn0000278/FBgn0038530/FBgn0038299/FBgn0010388/FBgn0043578/FBgn0262357/FBgn0005660/FBgn0004431/FBgn0004430/FBgn0014033/FBgn0030051/FBgn0053542/FBgn0000276/FBgn0028543/FBgn0044812/FBgn0004592/FBgn0027929/FBgn0004594/FBgn0030310/FBgn0033593/FBgn0033388/FBgn0032773/FBg…
BP	GO:0022613	ribonucleoprotein complex biogenesis	263	0.304618	0.000614121	0.0187654	0.0169087	5255	tags=60%, list=41%, signal=36%	FBgn0082935/FBgn0082932/FBgn0082934/FBgn0031961/FBgn0082933/FBgn0263757/FBgn0011802/FBgn0003483/FBgn0039016/FBgn0036812/FBgn0250850/FBgn0038590/FBgn0033994/FBgn0002899/FBgn0031643/FBgn0029672/FBgn0034073/FBgn0086706/FBgn0000146/FBgn0004419/FBgn0023527/FBgn0032138/FBgn0030789/FBgn0034246/FBgn0024364/FBgn0033948/FBgn0035336/FBgn0261286/FBgn0030855/FBgn0021875/FBgn0029714/FBgn0027784/FBgn0039274/FBg…
CC	GO:0005840	ribosome	257	0.707126	1e-10	2.19625e-08	1.97895e-08	410	tags=26%, list=3%, signal=26%	FBgn0053449/FBgn0053441/FBgn0053355/FBgn0053407/FBgn0053393/FBgn0053357/FBgn0053358/FBgn0053359/FBgn0053360/FBgn0053362/FBgn0053368/FBgn0053370/FBgn0053373/FBgn0053374/FBgn0053376/FBgn0053377/FBgn0053379/FBgn0053380/FBgn0053381/FBgn0053382/FBgn0053383/FBgn0053384/FBgn0053385/FBgn0053386/FBgn0053387/FBgn0053388/FBgn0053392/FBgn0053394/FBgn0053395/FBgn0053396/FBgn0053397/FBgn0053403/FBgn0053404/FBg…
MF	GO:0030561	RNA 2'-O-ribose methylation guide activity	8	0.899083	4.4364e-05	0.00236205	0.00212834	1122	tags=75%, list=9%, signal=69%	FBgn0082935/FBgn0082932/FBgn0082934/FBgn0082933/FBgn0261453/FBgn0065057
BP	GO:0031123	RNA 3'-end processing	73	0.483069	0.000171795	0.00734099	0.00661465	3387	tags=52%, list=26%, signal=39%	FBgn0030858/FBgn0039459/FBgn0038168/FBgn0026679/FBgn0034964/FBgn0263757/FBgn0015621/FBgn0032924/FBgn0037371/FBgn0020407/FBgn0039691/FBgn0041186/FBgn0024285/FBgn0036038/FBgn0028471/FBgn0030789/FBgn0260780/FBgn0032688/FBgn0033554/FBgn0061362/FBgn0261065/FBgn0024698/FBgn0259937/FBgn0031054/FBgn0028554/FBgn0037657/FBgn0033806/FBgn0260944/FBgn0025830/FBgn0037255/FBgn0027873/FBgn0015618/FBgn0031314/FBg…
BP	GO:0006401	RNA catabolic process	92	0.411048	0.000621532	0.0189096	0.0170387	4375	tags=57%, list=34%, signal=38%	FBgn0016047/FBgn0260444/FBgn0263757/FBgn0031252/FBgn0003483/FBgn0039183/FBgn0003015/FBgn0026722/FBgn0030833/FBgn0052533/FBgn0250816/FBgn0033352/FBgn0030507/FBgn0016070/FBgn0086706/FBgn0261984/FBgn0000146/FBgn0051155/FBgn0263968/FBgn0028471/FBgn0032296/FBgn0030789/FBgn0027784/FBgn0266053/FBgn0041164/FBgn0004872/FBgn0011207/FBgn0030096/FBgn0039260/FBgn0036916/FBgn0284256/FBgn0039117/FBgn0034879/FBg…
BP	GO:0001510	RNA methylation	47	0.485627	0.0020514	0.0451222	0.0406577	4011	tags=43%, list=31%, signal=29%	FBgn0082935/FBgn0082932/FBgn0082934/FBgn0082933/FBgn0039508/FBgn0038953/FBgn0034748/FBgn0033994/FBgn0034735/FBgn0027548/FBgn0033948/FBgn0029714/FBgn0029693/FBgn0037061/FBgn0037435/FBgn0033741/FBgn0000662/FBgn0039189/FBgn0037137/FBgn0039627
MF	GO:0030555	RNA modification guide activity	13	0.806112	0.000134875	0.00596163	0.00537177	1122	tags=54%, list=9%, signal=49%	FBgn0082935/FBgn0082932/FBgn0082934/FBgn0082933/FBgn0263477/FBgn0261453/FBgn0065057
CC	GO:0030880	RNA polymerase complex	85	0.479224	2.97653e-05	0.00167352	0.00150794	3855	tags=58%, list=30%, signal=41%	FBgn0042092/FBgn0005696/FBgn0263757/FBgn0033929/FBgn0022724/FBgn0022936/FBgn0262955/FBgn0261850/FBgn0010417/FBgn0259113/FBgn0011762/FBgn0259676/FBgn0010356/FBgn0051155/FBgn0003687/FBgn0019637/FBgn0031623/FBgn0036188/FBgn0039067/FBgn0015828/FBgn0038601/FBgn0032688/FBgn0061362/FBgn0024909/FBgn0011836/FBgn0010287/FBgn0003277/FBgn0037657/FBgn0263237/FBgn0261109/FBgn0262954/FBgn0031309/FBgn0011289/FBg…
CC	GO:0016591	RNA polymerase II, holoenzyme	64	0.447463	0.00130207	0.0324502	0.0292395	3829	tags=56%, list=30%, signal=40%	FBgn0263757/FBgn0033929/FBgn0022724/FBgn0022936/FBgn0262955/FBgn0261850/FBgn0010417/FBgn0010356/FBgn0051155/FBgn0003687/FBgn0019637/FBgn0031623/FBgn0039067/FBgn0015828/FBgn0032688/FBgn0024909/FBgn0011836/FBgn0010287/FBgn0003277/FBgn0037657/FBgn0263237/FBgn0261109/FBgn0262954/FBgn0031309/FBgn0011289/FBgn0010750/FBgn0004855/FBgn0037202/FBgn0031281/FBgn0000617/FBgn0035318/FBgn0026441/FBgn0026262/FBg…
BP	GO:0008380	RNA splicing	259	0.364024	5.65821e-07	5.23236e-05	4.71465e-05	4293	tags=50%, list=33%, signal=34%	FBgn0033615/FBgn0043022/FBgn0003938/FBgn0004188/FBgn0004183/FBgn0043021/FBgn0004189/FBgn0004190/FBgn0003933/FBgn0031961/FBgn0003923/FBgn0003931/FBgn0037531/FBgn0030468/FBgn0037882/FBgn0036733/FBgn0003935/FBgn0003916/FBgn0004185/FBgn0004186/FBgn0011802/FBgn0039488/FBgn0051922/FBgn0003922/FBgn0003920/FBgn0004187/FBgn0250850/FBgn0014366/FBgn0026713/FBgn0035838/FBgn0038590/FBgn0030915/FBgn0004191/FBg…
BP	GO:0000375	RNA splicing, via transesterification reactions	245	0.366605	4.43926e-07	4.2161e-05	3.79895e-05	4293	tags=51%, list=33%, signal=35%	FBgn0033615/FBgn0043022/FBgn0003938/FBgn0004188/FBgn0004183/FBgn0043021/FBgn0004189/FBgn0004190/FBgn0003933/FBgn0031961/FBgn0003923/FBgn0003931/FBgn0037531/FBgn0030468/FBgn0037882/FBgn0036733/FBgn0003935/FBgn0003916/FBgn0004185/FBgn0004186/FBgn0011802/FBgn0039488/FBgn0051922/FBgn0003922/FBgn0003920/FBgn0004187/FBgn0250850/FBgn0014366/FBgn0026713/FBgn0035838/FBgn0038590/FBgn0030915/FBgn0004191/FBg…
BP	GO:0000377	RNA splicing, via transesterification reactions with bulged adenosine as nucleophile	245	0.366605	4.43926e-07	4.2161e-05	3.79895e-05	4293	tags=51%, list=33%, signal=35%	FBgn0033615/FBgn0043022/FBgn0003938/FBgn0004188/FBgn0004183/FBgn0043021/FBgn0004189/FBgn0004190/FBgn0003933/FBgn0031961/FBgn0003923/FBgn0003931/FBgn0037531/FBgn0030468/FBgn0037882/FBgn0036733/FBgn0003935/FBgn0003916/FBgn0004185/FBgn0004186/FBgn0011802/FBgn0039488/FBgn0051922/FBgn0003922/FBgn0003920/FBgn0004187/FBgn0250850/FBgn0014366/FBgn0026713/FBgn0035838/FBgn0038590/FBgn0030915/FBgn0004191/FBg…
BP	GO:0000451	rRNA 2'-O-methylation	5	0.911541	0.00148447	0.0356069	0.0320839	543	tags=80%, list=4%, signal=77%	FBgn0082935/FBgn0082932/FBgn0082934/FBgn0082933
MF	GO:0030562	rRNA 2'-O-ribose methylation guide activity	4	0.958298	0.000185937	0.00768686	0.0069263	543	tags=100%, list=4%, signal=96%	FBgn0082935/FBgn0082932/FBgn0082934/FBgn0082933
BP	GO:0016072	rRNA metabolic process	145	0.335351	0.00210086	0.0458535	0.0413167	4718	tags=54%, list=36%, signal=35%	FBgn0082935/FBgn0082932/FBgn0082934/FBgn0082933/FBgn0039183/FBgn0026722/FBgn0033994/FBgn0002899/FBgn0031643/FBgn0034073/FBgn0023527/FBgn0032138/FBgn0030789/FBgn0024364/FBgn0033948/FBgn0261286/FBgn0030855/FBgn0029714/FBgn0039274/FBgn0259937/FBgn0010926/FBgn0037061/FBgn0263605/FBgn0037566/FBgn0032256/FBgn0036405/FBgn0030704/FBgn0010220/FBgn0052075/FBgn0011207/FBgn0053505/FBgn0052706/FBgn0036916/FBg…
MF	GO:0030556	rRNA modification guide activity	6	0.924025	5.2596e-05	0.00277928	0.00250429	790	tags=83%, list=6%, signal=78%	FBgn0082935/FBgn0082932/FBgn0082934/FBgn0082933/FBgn0263477
MF	GO:0017171	serine hydrolase activity	246	0.348165	3.56809e-06	0.000255883	0.000230565	1166	tags=21%, list=9%, signal=19%	FBgn0011832/FBgn0050098/FBgn0034139/FBgn0039798/FBgn0036738/FBgn0031741/FBgn0039108/FBgn0038002/FBgn0034666/FBgn0038003/FBgn0030051/FBgn0035887/FBgn0039629/FBgn0039101/FBgn0035886/FBgn0038705/FBgn0053459/FBgn0052271/FBgn0039628/FBgn0033320/FBgn0031470/FBgn0030773/FBgn0037515/FBgn0038484/FBgn0050090/FBgn0085319/FBgn0051217/FBgn0053160/FBgn0052269/FBgn0052270/FBgn0034221/FBgn0000533/FBgn0027563/FBg…
CC	GO:1902554	serine/threonine protein kinase complex	38	0.56497	0.000793288	0.022756	0.0205045	2726	tags=47%, list=21%, signal=37%	FBgn0015625/FBgn0010382/FBgn0010315/FBgn0033929/FBgn0000405/FBgn0003114/FBgn0022936/FBgn0261850/FBgn0000404/FBgn0000826/FBgn0058191/FBgn0013762/FBgn0025674/FBgn0003169/FBgn0010314/FBgn0263237/FBgn0261109/FBgn0031309
MF	GO:0004252	serine-type endopeptidase activity	224	0.351455	7.44547e-06	0.000508027	0.000457761	1166	tags=22%, list=9%, signal=20%	FBgn0011832/FBgn0050098/FBgn0034139/FBgn0039798/FBgn0036738/FBgn0039108/FBgn0038002/FBgn0034666/FBgn0038003/FBgn0030051/FBgn0035887/FBgn0039629/FBgn0039101/FBgn0035886/FBgn0053459/FBgn0052271/FBgn0039628/FBgn0033320/FBgn0031470/FBgn0030773/FBgn0037515/FBgn0038484/FBgn0050090/FBgn0085319/FBgn0051217/FBgn0053160/FBgn0052269/FBgn0052270/FBgn0034221/FBgn0000533/FBgn0027563/FBgn0038431/FBgn0037105/FBg…
MF	GO:0004867	serine-type endopeptidase inhibitor activity	75	0.446985	0.000542163	0.0173987	0.0156772	969	tags=29%, list=7%, signal=27%	FBgn0051779/FBgn0262721/FBgn0261630/FBgn0031558/FBgn0038299/FBgn0034195/FBgn0033574/FBgn0261633/FBgn0260646/FBgn0026721/FBgn0044011/FBgn0265137/FBgn0050046/FBgn0031560/FBgn0028984/FBgn0039527/FBgn0024293/FBgn0050203/FBgn0260645/FBgn0002930/FBgn0028990/FBgn0033710
MF	GO:0008236	serine-type peptidase activity	246	0.348165	3.56809e-06	0.000255883	0.000230565	1166	tags=21%, list=9%, signal=19%	FBgn0011832/FBgn0050098/FBgn0034139/FBgn0039798/FBgn0036738/FBgn0031741/FBgn0039108/FBgn0038002/FBgn0034666/FBgn0038003/FBgn0030051/FBgn0035887/FBgn0039629/FBgn0039101/FBgn0035886/FBgn0038705/FBgn0053459/FBgn0052271/FBgn0039628/FBgn0033320/FBgn0031470/FBgn0030773/FBgn0037515/FBgn0038484/FBgn0050090/FBgn0085319/FBgn0051217/FBgn0053160/FBgn0052269/FBgn0052270/FBgn0034221/FBgn0000533/FBgn0027563/FBg…
BP	GO:0023014	signal transduction by protein phosphorylation	115	0.402133	0.000242359	0.00920776	0.00829672	4436	tags=61%, list=34%, signal=40%	FBgn0038948/FBgn0086356/FBgn0030964/FBgn0033153/FBgn0004360/FBgn0037327/FBgn0003256/FBgn0015402/FBgn0040294/FBgn0032816/FBgn0031044/FBgn0028978/FBgn0036844/FBgn0024329/FBgn0267339/FBgn0263933/FBgn0032006/FBgn0010269/FBgn0025743/FBgn0086346/FBgn0029778/FBgn0267487/FBgn0032409/FBgn0243512/FBgn0283500/FBgn0265464/FBgn0262733/FBgn0264922/FBgn0013987/FBgn0037621/FBgn0034577/FBgn0286070/FBgn0040068/FBg…
MF	GO:0003697	single-stranded DNA binding	42	0.579858	0.000109716	0.00500703	0.00451162	3855	tags=67%, list=30%, signal=47%	FBgn0033389/FBgn0003482/FBgn0017577/FBgn0284442/FBgn0002707/FBgn0040290/FBgn0263757/FBgn0015929/FBgn0032929/FBgn0010173/FBgn0034728/FBgn0032154/FBgn0014861/FBgn0003227/FBgn0259113/FBgn0020633/FBgn0051155/FBgn0025815/FBgn0002887/FBgn0260817/FBgn0003479/FBgn0032906/FBgn0262524/FBgn0261019/FBgn0004401/FBgn0038704/FBgn0266421/FBgn0038057
BP	GO:0000819	sister chromatid segregation	119	0.461491	2.33757e-06	0.000186687	0.000168216	3426	tags=57%, list=26%, signal=42%	FBgn0051658/FBgn0026876/FBgn0035725/FBgn0061476/FBgn0003087/FBgn0260991/FBgn0030241/FBgn0003701/FBgn0004643/FBgn0266916/FBgn0011692/FBgn0263855/FBgn0015270/FBgn0030500/FBgn0002924/FBgn0003483/FBgn0278604/FBgn0027889/FBgn0039250/FBgn0000405/FBgn0004391/FBgn0003268/FBgn0015391/FBgn0039680/FBgn0040477/FBgn0000404/FBgn0027375/FBgn0014269/FBgn0001206/FBgn0041186/FBgn0004379/FBgn0031549/FBgn0003545/FBg…
CC	GO:0030532	small nuclear ribonucleoprotein complex	72	0.548889	1.91266e-06	0.000160026	0.000144193	2058	tags=38%, list=16%, signal=32%	FBgn0043022/FBgn0003938/FBgn0004188/FBgn0004183/FBgn0043021/FBgn0004189/FBgn0004190/FBgn0003933/FBgn0003923/FBgn0003931/FBgn0036733/FBgn0003935/FBgn0003916/FBgn0004185/FBgn0004186/FBgn0051922/FBgn0003922/FBgn0003920/FBgn0004187/FBgn0014366/FBgn0038590/FBgn0004191/FBgn0031492/FBgn0005649/FBgn0003930/FBgn0036915/FBgn0015818
CC	GO:0120114	Sm-like protein family complex	78	0.541792	1.58648e-06	0.000135973	0.000122519	2058	tags=37%, list=16%, signal=31%	FBgn0043022/FBgn0003938/FBgn0004188/FBgn0004183/FBgn0043021/FBgn0004189/FBgn0004190/FBgn0003933/FBgn0003923/FBgn0003931/FBgn0036733/FBgn0003935/FBgn0003916/FBgn0004185/FBgn0004186/FBgn0011802/FBgn0051922/FBgn0003922/FBgn0003920/FBgn0004187/FBgn0250850/FBgn0014366/FBgn0038590/FBgn0004191/FBgn0031492/FBgn0005649/FBgn0003930/FBgn0036915/FBgn0015818
BP	GO:0034472	snRNA 3'-end processing	22	0.604504	0.00222606	0.0482355	0.0434629	3725	tags=68%, list=29%, signal=49%	FBgn0030858/FBgn0039459/FBgn0038168/FBgn0026679/FBgn0034964/FBgn0020407/FBgn0039691/FBgn0036038/FBgn0030789/FBgn0025830/FBgn0015618/FBgn0031314/FBgn0036916/FBgn0034879/FBgn0036570
BP	GO:0016073	snRNA metabolic process	30	0.589429	0.000758025	0.021857	0.0196944	3725	tags=67%, list=29%, signal=48%	FBgn0030858/FBgn0039459/FBgn0038168/FBgn0026679/FBgn0034964/FBgn0020407/FBgn0039691/FBgn0037368/FBgn0262117/FBgn0036038/FBgn0030789/FBgn0035462/FBgn0259937/FBgn0025830/FBgn0015618/FBgn0031314/FBgn0036916/FBgn0034879/FBgn0263144/FBgn0036570
BP	GO:0016180	snRNA processing	24	0.616359	0.0015395	0.036186	0.0326056	3387	tags=67%, list=26%, signal=49%	FBgn0030858/FBgn0039459/FBgn0038168/FBgn0026679/FBgn0034964/FBgn0020407/FBgn0039691/FBgn0262117/FBgn0036038/FBgn0030789/FBgn0035462/FBgn0025830/FBgn0015618/FBgn0031314/FBgn0036916/FBgn0034879
BP	GO:0007051	spindle organization	114	0.354833	0.00164305	0.0376136	0.033892	2628	tags=38%, list=20%, signal=30%	FBgn0039638/FBgn0260986/FBgn0260991/FBgn0027500/FBgn0030241/FBgn0259791/FBgn0003041/FBgn0011692/FBgn0266672/FBgn0015270/FBgn0002924/FBgn0033740/FBgn0015929/FBgn0027889/FBgn0004378/FBgn0033845/FBgn0261278/FBgn0005655/FBgn0040477/FBgn0026430/FBgn0000140/FBgn0086251/FBgn0034569/FBgn0259818/FBgn0004379/FBgn0002638/FBgn0003545/FBgn0021761/FBgn0020272/FBgn0087040/FBgn0260780/FBgn0003124/FBgn0001941/FBg…
CC	GO:0005681	spliceosomal complex	171	0.412406	9.41424e-07	8.48247e-05	7.6432e-05	4665	tags=59%, list=36%, signal=38%	FBgn0033615/FBgn0031961/FBgn0030468/FBgn0037882/FBgn0036733/FBgn0039488/FBgn0051922/FBgn0014366/FBgn0026713/FBgn0030915/FBgn0037737/FBgn0024285/FBgn0050342/FBgn0083987/FBgn0028897/FBgn0034084/FBgn0004856/FBgn0040235/FBgn0027548/FBgn0039271/FBgn0031492/FBgn0031114/FBgn0000146/FBgn0030474/FBgn0036915/FBgn0015818/FBgn0033062/FBgn0035027/FBgn0036386/FBgn0027784/FBgn0028919/FBgn0033859/FBgn0024191/FBg…
CC	GO:0097525	spliceosomal snRNP complex	62	0.584387	7.53509e-07	6.87748e-05	6.19701e-05	2058	tags=40%, list=16%, signal=34%	FBgn0043022/FBgn0003938/FBgn0004188/FBgn0004183/FBgn0043021/FBgn0004189/FBgn0004190/FBgn0003933/FBgn0003923/FBgn0003931/FBgn0036733/FBgn0003935/FBgn0003916/FBgn0004185/FBgn0004186/FBgn0003922/FBgn0003920/FBgn0004187/FBgn0014366/FBgn0004191/FBgn0031492/FBgn0005649/FBgn0003930/FBgn0036915/FBgn0015818
BP	GO:0017145	stem cell division	87	0.446215	0.000199193	0.00813911	0.0073338	3291	tags=45%, list=25%, signal=34%	FBgn0003720/FBgn0020416/FBgn0038299/FBgn0025739/FBgn0005683/FBgn0037205/FBgn0003317/FBgn0002121/FBgn0039016/FBgn0020278/FBgn0011648/FBgn0000404/FBgn0000140/FBgn0051755/FBgn0003612/FBgn0265101/FBgn0001981/FBgn0026192/FBgn0003169/FBgn0021776/FBgn0086346/FBgn0021875/FBgn0264694/FBgn0028292/FBgn0261983/FBgn0086908/FBgn0016917/FBgn0026369/FBgn0001104/FBgn0011674/FBgn0003448/FBgn0027513/FBgn0004872/FBg…
BP	GO:0051403	stress-activated MAPK cascade	63	0.43934	0.00230908	0.0493258	0.0444454	4436	tags=60%, list=34%, signal=40%	FBgn0038948/FBgn0030964/FBgn0033153/FBgn0004360/FBgn0037327/FBgn0040294/FBgn0031044/FBgn0024329/FBgn0267339/FBgn0263933/FBgn0032006/FBgn0086346/FBgn0267487/FBgn0032409/FBgn0243512/FBgn0283500/FBgn0265464/FBgn0013987/FBgn0034577/FBgn0039338/FBgn0261524/FBgn0003139/FBgn0024326/FBgn0264493/FBgn0039532/FBgn0020249/FBgn0015513/FBgn0003209/FBgn0030748/FBgn0011570/FBgn0003502/FBgn0015286/FBgn0001291/FBg…
BP	GO:0031098	stress-activated protein kinase signaling cascade	69	0.448524	0.000481235	0.0157308	0.0141743	3994	tags=57%, list=31%, signal=39%	FBgn0038948/FBgn0030964/FBgn0033153/FBgn0004360/FBgn0037327/FBgn0040294/FBgn0029944/FBgn0031044/FBgn0024329/FBgn0267339/FBgn0263933/FBgn0032006/FBgn0025743/FBgn0086346/FBgn0267487/FBgn0032409/FBgn0243512/FBgn0283500/FBgn0265464/FBgn0013987/FBgn0034577/FBgn0039338/FBgn0267698/FBgn0031030/FBgn0261524/FBgn0261456/FBgn0003139/FBgn0024326/FBgn0264493/FBgn0039532/FBgn0020249/FBgn0015513/FBgn0003209/FBg…
MF	GO:0005213	structural constituent of egg chorion	3	0.992883	3.4129e-05	0.0018739	0.00168849	95	tags=100%, list=1%, signal=99%	FBgn0000357/FBgn0041252/FBgn0000359
MF	GO:0003735	structural constituent of ribosome	243	0.734236	1e-10	2.19625e-08	1.97895e-08	410	tags=28%, list=3%, signal=27%	FBgn0053449/FBgn0053441/FBgn0053355/FBgn0053407/FBgn0053393/FBgn0053357/FBgn0053358/FBgn0053359/FBgn0053360/FBgn0053362/FBgn0053368/FBgn0053370/FBgn0053373/FBgn0053374/FBgn0053376/FBgn0053377/FBgn0053379/FBgn0053380/FBgn0053381/FBgn0053382/FBgn0053383/FBgn0053384/FBgn0053385/FBgn0053386/FBgn0053387/FBgn0053388/FBgn0053392/FBgn0053394/FBgn0053395/FBgn0053396/FBgn0053397/FBgn0053403/FBgn0053404/FBg…
CC	GO:0070603	SWI/SNF superfamily-type complex	46	0.486917	0.00145026	0.035268	0.0317785	4411	tags=67%, list=34%, signal=45%	FBgn0030877/FBgn0040929/FBgn0025463/FBgn0033019/FBgn0263832/FBgn0011715/FBgn0052831/FBgn0033566/FBgn0033015/FBgn0039227/FBgn0002783/FBgn0052202/FBgn0284220/FBgn0027503/FBgn0086613/FBgn0042085/FBgn0002521/FBgn0043001/FBgn0027950/FBgn0027951/FBgn0034537/FBgn0025716/FBgn0000043/FBgn0032348/FBgn0011604/FBgn0000212/FBgn0043002/FBgn0030502/FBgn0016687/FBgn0035357/FBgn0000541
BP	GO:0000723	telomere maintenance	31	0.585445	0.00111187	0.0290495	0.0261753	3505	tags=68%, list=27%, signal=49%	FBgn0033389/FBgn0036815/FBgn0011774/FBgn0020270/FBgn0050085/FBgn0003480/FBgn0261530/FBgn0010173/FBgn0002901/FBgn0034728/FBgn0001206/FBgn0029798/FBgn0037338/FBgn0263968/FBgn0034217/FBgn0035627/FBgn0015268/FBgn0026257/FBgn0262524/FBgn0261019/FBgn0004367
BP	GO:0032200	telomere organization	31	0.585445	0.00111187	0.0290495	0.0261753	3505	tags=68%, list=27%, signal=49%	FBgn0033389/FBgn0036815/FBgn0011774/FBgn0020270/FBgn0050085/FBgn0003480/FBgn0261530/FBgn0010173/FBgn0002901/FBgn0034728/FBgn0001206/FBgn0029798/FBgn0037338/FBgn0263968/FBgn0034217/FBgn0035627/FBgn0015268/FBgn0026257/FBgn0262524/FBgn0261019/FBgn0004367
MF	GO:0046906	tetrapyrrole binding	129	0.390333	0.000115008	0.00521467	0.00469871	2163	tags=34%, list=17%, signal=29%	FBgn0013772/FBgn0038469/FBgn0034756/FBgn0036778/FBgn0015035/FBgn0025454/FBgn0034012/FBgn0031432/FBgn0031925/FBgn0038465/FBgn0033775/FBgn0033696/FBgn0015038/FBgn0013773/FBgn0030339/FBgn0033304/FBgn0033395/FBgn0003965/FBgn0015039/FBgn0036806/FBgn0000406/FBgn0263986/FBgn0035790/FBgn0086917/FBgn0033979/FBgn0041337/FBgn0038007/FBgn0031695/FBgn0031689/FBgn0033978/FBgn0015034/FBgn0013771/FBgn0033981/FBg…
BP	GO:0006383	transcription by RNA polymerase III	29	0.565131	0.00223745	0.0482355	0.0434629	4407	tags=66%, list=34%, signal=43%	FBgn0034186/FBgn0032517/FBgn0005695/FBgn0086445/FBgn0003687/FBgn0036188/FBgn0061362/FBgn0038371/FBgn0010287/FBgn0037540/FBgn0262954/FBgn0038499/FBgn0021796/FBgn0030801/FBgn0267861/FBgn0004463/FBgn0260398/FBgn0260390/FBgn0033571
CC	GO:0061695	transferase complex, transferring phosphorus-containing groups	138	0.473959	1.75881e-07	1.84491e-05	1.66237e-05	3855	tags=55%, list=30%, signal=39%	FBgn0001120/FBgn0042092/FBgn0005696/FBgn0015625/FBgn0041184/FBgn0263757/FBgn0004406/FBgn0010382/FBgn0010315/FBgn0033929/FBgn0000405/FBgn0022724/FBgn0003114/FBgn0263600/FBgn0022936/FBgn0262955/FBgn0261850/FBgn0010417/FBgn0000404/FBgn0000826/FBgn0058191/FBgn0013762/FBgn0034726/FBgn0025674/FBgn0015277/FBgn0259113/FBgn0011762/FBgn0259676/FBgn0010356/FBgn0051155/FBgn0003687/FBgn0019637/FBgn0031623/FBg…
BP	GO:0006412	translation	374	0.578929	1e-10	2.19625e-08	1.97895e-08	762	tags=20%, list=6%, signal=19%	FBgn0053449/FBgn0053441/FBgn0053355/FBgn0053407/FBgn0053393/FBgn0053357/FBgn0053358/FBgn0053359/FBgn0053360/FBgn0053362/FBgn0053368/FBgn0053370/FBgn0053373/FBgn0053374/FBgn0053376/FBgn0053377/FBgn0053379/FBgn0053380/FBgn0053381/FBgn0053382/FBgn0053383/FBgn0053384/FBgn0053385/FBgn0053386/FBgn0053387/FBgn0053388/FBgn0053392/FBgn0053394/FBgn0053395/FBgn0053396/FBgn0053397/FBgn0053403/FBgn0053404/FBg…
BP	GO:0032196	transposition	25	0.632933	0.000679174	0.0201402	0.0181475	3612	tags=56%, list=28%, signal=40%	FBgn0037844/FBgn0263143/FBgn0037205/FBgn0003483/FBgn0250816/FBgn0001206/FBgn0051755/FBgn0000146/FBgn0036640/FBgn0034217/FBgn0004872/FBgn0003028/FBgn0033921/FBgn0016034
BP	GO:0006399	tRNA metabolic process	65	0.451038	0.000834173	0.0234503	0.02113	3387	tags=37%, list=26%, signal=27%	FBgn0030660/FBgn0034614/FBgn0039508/FBgn0038953/FBgn0034748/FBgn0030554/FBgn0038491/FBgn0034735/FBgn0034703/FBgn0031321/FBgn0030789/FBgn0032793/FBgn0061362/FBgn0031060/FBgn0032750/FBgn0037061/FBgn0034360/FBgn0037926/FBgn0031189/FBgn0031238/FBgn0037435/FBgn0032819/FBgn0037883/FBgn0034879
CC	GO:0005682	U5 snRNP	17	0.703747	0.000685354	0.0202381	0.0182357	901	tags=29%, list=7%, signal=27%	FBgn0043022/FBgn0003938/FBgn0043021/FBgn0003933/FBgn0003935
CC	GO:0005688	U6 snRNP	10	0.849453	8.29328e-05	0.00401967	0.00362195	234	tags=30%, list=2%, signal=29%	FBgn0004188/FBgn0004189/FBgn0004190
CC	GO:0099023	vesicle tethering complex	34	0.629863	6.89513e-05	0.00343681	0.00309676	3605	tags=68%, list=28%, signal=49%	FBgn0004643/FBgn0266672/FBgn0286567/FBgn0011232/FBgn0260861/FBgn0038593/FBgn0266670/FBgn0039702/FBgn0032204/FBgn0000257/FBgn0266674/FBgn0051040/FBgn0031536/FBgn0024689/FBgn0266669/FBgn0039335/FBgn0038303/FBgn0266671/FBgn0260860/FBgn0016984/FBgn0035762/FBgn0002566/FBgn0266667
INT (compared with NINT)
ONTOLOGY	ID	Description	setSize	enrichmentScore	Pvalue	P.adjust	qvalues	rank	leading_edge	core_enrichment
BP	GO:0070252	actin-mediated cell contraction	24	0.756086	0.000386518	0.0148533	0.0134488	313	tags=25%, list=2%, signal=24%	FBgn0039852/FBgn0036985/FBgn0066365/FBgn0039851/FBgn0002577/FBgn0039704
BP	GO:0003383	apical constriction	22	0.777004	0.000564151	0.0198275	0.0179526	313	tags=27%, list=2%, signal=27%	FBgn0039852/FBgn0036985/FBgn0066365/FBgn0039851/FBgn0002577/FBgn0039704
BP	GO:0010171	body morphogenesis	22	0.851495	3.7571e-06	0.000298604	0.000270368	766	tags=45%, list=6%, signal=43%	FBgn0039441/FBgn0039434/FBgn0039436/FBgn0039444/FBgn0039437/FBgn0038487/FBgn0037225/FBgn0243586/FBgn0039435/FBgn0039438
BP	GO:0040003	chitin-based cuticle development	173	0.830469	1e-10	2.11939e-08	1.91898e-08	809	tags=43%, list=6%, signal=41%	FBgn0042118/FBgn0014454/FBgn0039441/FBgn0035735/FBgn0020765/FBgn0086900/FBgn0038819/FBgn0039480/FBgn0039434/FBgn0004782/FBgn0036108/FBgn0039436/FBgn0039444/FBgn0035281/FBgn0037224/FBgn0039805/FBgn0086519/FBgn0086611/FBgn0033597/FBgn0020638/FBgn0052405/FBgn0039437/FBgn0250833/FBgn0004783/FBgn0038487/FBgn0033728/FBgn0020637/FBgn0039481/FBgn0033731/FBgn0033869/FBgn0004777/FBgn0002534/FBgn0037068/FBg…
BP	GO:0031497	chromatin assembly	120	0.718528	1.16547e-10	2.39743e-08	2.17073e-08	177	tags=19%, list=1%, signal=19%	FBgn0051613/FBgn0053803/FBgn0053806/FBgn0053809/FBgn0053812/FBgn0053818/FBgn0053821/FBgn0053827/FBgn0053830/FBgn0053836/FBgn0053839/FBgn0053842/FBgn0053845/FBgn0053848/FBgn0053851/FBgn0053854/FBgn0053857/FBgn0053860/FBgn0053863/FBgn0053866/FBgn0053815/FBgn0053824/FBgn0053833
BP	GO:0006333	chromatin assembly or disassembly	148	0.604023	4.54334e-07	4.67296e-05	4.23108e-05	177	tags=16%, list=1%, signal=16%	FBgn0051613/FBgn0053803/FBgn0053806/FBgn0053809/FBgn0053812/FBgn0053818/FBgn0053821/FBgn0053827/FBgn0053830/FBgn0053836/FBgn0053839/FBgn0053842/FBgn0053845/FBgn0053848/FBgn0053851/FBgn0053854/FBgn0053857/FBgn0053860/FBgn0053863/FBgn0053866/FBgn0053815/FBgn0053824/FBgn0053833
MF	GO:0003682	chromatin binding	245	0.463752	0.00114933	0.0339174	0.0307101	177	tags=9%, list=1%, signal=9%	FBgn0051613/FBgn0053803/FBgn0053806/FBgn0053809/FBgn0053812/FBgn0053818/FBgn0053821/FBgn0053827/FBgn0053830/FBgn0053836/FBgn0053839/FBgn0053842/FBgn0053845/FBgn0053848/FBgn0053851/FBgn0053854/FBgn0053857/FBgn0053860/FBgn0053863/FBgn0053866/FBgn0053815/FBgn0053824/FBgn0053833
MF	GO:0031490	chromatin DNA binding	86	0.756411	3.36193e-10	6.35497e-08	5.75403e-08	177	tags=27%, list=1%, signal=27%	FBgn0051613/FBgn0053803/FBgn0053806/FBgn0053809/FBgn0053812/FBgn0053818/FBgn0053821/FBgn0053827/FBgn0053830/FBgn0053836/FBgn0053839/FBgn0053842/FBgn0053845/FBgn0053848/FBgn0053851/FBgn0053854/FBgn0053857/FBgn0053860/FBgn0053863/FBgn0053866/FBgn0053815/FBgn0053824/FBgn0053833
CC	GO:0043292	contractile fiber	68	0.660474	0.000372739	0.0144312	0.0130666	1515	tags=38%, list=12%, signal=34%	FBgn0005633/FBgn0000047/FBgn0036044/FBgn0002772/FBgn0002773/FBgn0264695/FBgn0001229/FBgn0259219/FBgn0003149/FBgn0053519/FBgn0005666/FBgn0039897/FBgn0086906/FBgn0038294/FBgn0259209/FBgn0265991/FBgn0035917/FBgn0014863/FBgn0035384/FBgn0031692/FBgn0003721/FBgn0283471/FBgn0265487/FBgn0000667/FBgn0011286/FBgn0033289
BP	GO:0042335	cuticle development	210	0.784825	1e-10	2.11939e-08	1.91898e-08	809	tags=38%, list=6%, signal=36%	FBgn0042118/FBgn0014454/FBgn0039441/FBgn0035735/FBgn0020765/FBgn0086900/FBgn0038819/FBgn0039480/FBgn0039434/FBgn0004782/FBgn0036108/FBgn0039436/FBgn0039444/FBgn0035281/FBgn0037224/FBgn0039805/FBgn0086519/FBgn0086611/FBgn0033597/FBgn0020638/FBgn0052405/FBgn0039437/FBgn0250833/FBgn0004783/FBgn0038487/FBgn0033728/FBgn0020637/FBgn0039481/FBgn0033731/FBgn0033869/FBgn0004777/FBgn0002534/FBgn0037068/FBg…
BP	GO:0071103	DNA conformation change	191	0.531452	1.59024e-05	0.0011012	0.000997072	177	tags=12%, list=1%, signal=12%	FBgn0051613/FBgn0053803/FBgn0053806/FBgn0053809/FBgn0053812/FBgn0053818/FBgn0053821/FBgn0053827/FBgn0053830/FBgn0053836/FBgn0053839/FBgn0053842/FBgn0053845/FBgn0053848/FBgn0053851/FBgn0053854/FBgn0053857/FBgn0053860/FBgn0053863/FBgn0053866/FBgn0053815/FBgn0053824/FBgn0053833
BP	GO:0006323	DNA packaging	169	0.574908	3.60216e-06	0.000295726	0.000267762	177	tags=14%, list=1%, signal=14%	FBgn0051613/FBgn0053803/FBgn0053806/FBgn0053809/FBgn0053812/FBgn0053818/FBgn0053821/FBgn0053827/FBgn0053830/FBgn0053836/FBgn0053839/FBgn0053842/FBgn0053845/FBgn0053848/FBgn0053851/FBgn0053854/FBgn0053857/FBgn0053860/FBgn0053863/FBgn0053866/FBgn0053815/FBgn0053824/FBgn0053833
CC	GO:0044815	DNA packaging complex	127	0.664727	8.70091e-08	1.06762e-05	9.66661e-06	177	tags=18%, list=1%, signal=18%	FBgn0051613/FBgn0053803/FBgn0053806/FBgn0053809/FBgn0053812/FBgn0053818/FBgn0053821/FBgn0053827/FBgn0053830/FBgn0053836/FBgn0053839/FBgn0053842/FBgn0053845/FBgn0053848/FBgn0053851/FBgn0053854/FBgn0053857/FBgn0053860/FBgn0053863/FBgn0053866/FBgn0053815/FBgn0053824/FBgn0053833
CC	GO:0031012	extracellular matrix	154	0.655086	5.00856e-09	7.78442e-07	7.04831e-07	892	tags=29%, list=7%, signal=27%	FBgn0039441/FBgn0086900/FBgn0038819/FBgn0039434/FBgn0004782/FBgn0039436/FBgn0035281/FBgn0039437/FBgn0250833/FBgn0004783/FBgn0038487/FBgn0038642/FBgn0034391/FBgn0033869/FBgn0004777/FBgn0004779/FBgn0037227/FBgn0004778/FBgn0028573/FBgn0004780/FBgn0039469/FBgn0260653/FBgn0038714/FBgn0052580/FBgn0036861/FBgn0053300/FBgn0051876/FBgn0036881/FBgn0037225/FBgn0031467/FBgn0032414/FBgn0035280/FBgn0035875/FBg…
BP	GO:0007561	imaginal disc eversion	7	0.88274	0.00198776	0.048952	0.044323	219	tags=29%, list=2%, signal=28%	FBgn0001254/FBgn0001253
BP	GO:0007618	mating	128	0.53095	0.00187805	0.0472486	0.0427807	3396	tags=48%, list=27%, signal=36%	FBgn0004034/FBgn0003130/FBgn0002855/FBgn0011559/FBgn0010052/FBgn0015584/FBgn0010433/FBgn0285944/FBgn0015381/FBgn0039599/FBgn0005626/FBgn0003380/FBgn0262477/FBgn0037501/FBgn0004595/FBgn0011279/FBgn0015583/FBgn0041231/FBgn0019985/FBgn0039597/FBgn0265487/FBgn0050488/FBgn0004168/FBgn0003034/FBgn0053348/FBgn0000015/FBgn0032416/FBgn0023178/FBgn0044048/FBgn0011206/FBgn0040028/FBgn0086675/FBgn0039598/FBg…
BP	GO:0042303	molting cycle	88	0.547767	0.00185496	0.0468359	0.042407	676	tags=17%, list=5%, signal=16%	FBgn0020638/FBgn0003373/FBgn0002534/FBgn0264810/FBgn0035398/FBgn0004034/FBgn0031097/FBgn0261341/FBgn0260653/FBgn0000527/FBgn0002533/FBgn0263132/FBgn0003372/FBgn0038180/FBgn0005626
BP	GO:0055001	muscle cell development	58	0.646565	0.000214828	0.00994697	0.00900636	1509	tags=28%, list=12%, signal=24%	FBgn0005633/FBgn0000047/FBgn0036044/FBgn0002773/FBgn0264695/FBgn0003149/FBgn0053519/FBgn0005666/FBgn0086906/FBgn0004117/FBgn0265991/FBgn0035917/FBgn0014863/FBgn0283471/FBgn0000667/FBgn0003900
CC	GO:0030016	myofibril	63	0.662523	7.76732e-05	0.00434597	0.003935	1418	tags=38%, list=11%, signal=34%	FBgn0005633/FBgn0000047/FBgn0036044/FBgn0002773/FBgn0264695/FBgn0001229/FBgn0259219/FBgn0003149/FBgn0053519/FBgn0005666/FBgn0039897/FBgn0086906/FBgn0038294/FBgn0259209/FBgn0265991/FBgn0035917/FBgn0014863/FBgn0035384/FBgn0031692/FBgn0003721/FBgn0283471/FBgn0265487/FBgn0000667/FBgn0011286
BP	GO:0030239	myofibril assembly	46	0.686828	0.000118108	0.00639637	0.00579151	1392	tags=33%, list=11%, signal=29%	FBgn0005633/FBgn0000047/FBgn0036044/FBgn0002773/FBgn0264695/FBgn0003149/FBgn0053519/FBgn0005666/FBgn0086906/FBgn0004117/FBgn0265991/FBgn0035917/FBgn0014863/FBgn0283471/FBgn0000667
CC	GO:0036379	myofilament	12	0.844119	0.00060665	0.0205598	0.0186156	1260	tags=67%, list=10%, signal=60%	FBgn0005633/FBgn0000047/FBgn0264695/FBgn0003149/FBgn0086906/FBgn0038294/FBgn0031692/FBgn0283471
CC	GO:0032982	myosin filament	5	0.933527	0.00119743	0.0346066	0.0313341	853	tags=100%, list=7%, signal=93%	FBgn0005633/FBgn0264695/FBgn0003149/FBgn0086906/FBgn0038294
CC	GO:0000788	nuclear nucleosome	67	0.776666	4.17762e-09	6.79495e-07	6.15241e-07	177	tags=34%, list=1%, signal=34%	FBgn0051613/FBgn0053803/FBgn0053806/FBgn0053809/FBgn0053812/FBgn0053818/FBgn0053821/FBgn0053827/FBgn0053830/FBgn0053836/FBgn0053839/FBgn0053842/FBgn0053845/FBgn0053848/FBgn0053851/FBgn0053854/FBgn0053857/FBgn0053860/FBgn0053863/FBgn0053866/FBgn0053815/FBgn0053824/FBgn0053833
MF	GO:0031492	nucleosomal DNA binding	29	0.953151	1e-10	2.11939e-08	1.91898e-08	177	tags=79%, list=1%, signal=78%	FBgn0051613/FBgn0053803/FBgn0053806/FBgn0053809/FBgn0053812/FBgn0053818/FBgn0053821/FBgn0053827/FBgn0053830/FBgn0053836/FBgn0053839/FBgn0053842/FBgn0053845/FBgn0053848/FBgn0053851/FBgn0053854/FBgn0053857/FBgn0053860/FBgn0053863/FBgn0053866/FBgn0053815/FBgn0053824/FBgn0053833
CC	GO:0000786	nucleosome	120	0.689661	8.09801e-09	1.17995e-06	1.06837e-06	177	tags=19%, list=1%, signal=19%	FBgn0051613/FBgn0053803/FBgn0053806/FBgn0053809/FBgn0053812/FBgn0053818/FBgn0053821/FBgn0053827/FBgn0053830/FBgn0053836/FBgn0053839/FBgn0053842/FBgn0053845/FBgn0053848/FBgn0053851/FBgn0053854/FBgn0053857/FBgn0053860/FBgn0053863/FBgn0053866/FBgn0053815/FBgn0053824/FBgn0053833
BP	GO:0006334	nucleosome assembly	93	0.789884	1e-10	2.11939e-08	1.91898e-08	177	tags=25%, list=1%, signal=25%	FBgn0051613/FBgn0053803/FBgn0053806/FBgn0053809/FBgn0053812/FBgn0053818/FBgn0053821/FBgn0053827/FBgn0053830/FBgn0053836/FBgn0053839/FBgn0053842/FBgn0053845/FBgn0053848/FBgn0053851/FBgn0053854/FBgn0053857/FBgn0053860/FBgn0053863/FBgn0053866/FBgn0053815/FBgn0053824/FBgn0053833
MF	GO:0031491	nucleosome binding	42	0.89936	1e-10	2.11939e-08	1.91898e-08	177	tags=55%, list=1%, signal=54%	FBgn0051613/FBgn0053803/FBgn0053806/FBgn0053809/FBgn0053812/FBgn0053818/FBgn0053821/FBgn0053827/FBgn0053830/FBgn0053836/FBgn0053839/FBgn0053842/FBgn0053845/FBgn0053848/FBgn0053851/FBgn0053854/FBgn0053857/FBgn0053860/FBgn0053863/FBgn0053866/FBgn0053815/FBgn0053824/FBgn0053833
BP	GO:0034728	nucleosome organization	127	0.704044	3.89986e-10	7.1778e-08	6.49905e-08	177	tags=18%, list=1%, signal=18%	FBgn0051613/FBgn0053803/FBgn0053806/FBgn0053809/FBgn0053812/FBgn0053818/FBgn0053821/FBgn0053827/FBgn0053830/FBgn0053836/FBgn0053839/FBgn0053842/FBgn0053845/FBgn0053848/FBgn0053851/FBgn0053854/FBgn0053857/FBgn0053860/FBgn0053863/FBgn0053866/FBgn0053815/FBgn0053824/FBgn0053833
MF	GO:0046983	protein dimerization activity	328	0.460113	0.000170616	0.00834468	0.00755559	2706	tags=26%, list=21%, signal=21%	FBgn0264810/FBgn0051613/FBgn0053803/FBgn0053806/FBgn0053809/FBgn0053812/FBgn0053818/FBgn0053821/FBgn0053827/FBgn0053830/FBgn0053836/FBgn0053839/FBgn0053842/FBgn0053845/FBgn0053848/FBgn0053851/FBgn0053854/FBgn0053857/FBgn0053860/FBgn0053863/FBgn0053866/FBgn0053815/FBgn0053824/FBgn0053833/FBgn0002631/FBgn0264695/FBgn0264711/FBgn0010433/FBgn0000022/FBgn0032651/FBgn0262477/FBgn0014343/FBgn0004623/FBg…
MF	GO:0046982	protein heterodimerization activity	198	0.556303	3.63633e-06	0.000295726	0.000267762	2462	tags=31%, list=19%, signal=25%	FBgn0264810/FBgn0051613/FBgn0053803/FBgn0053806/FBgn0053809/FBgn0053812/FBgn0053818/FBgn0053821/FBgn0053827/FBgn0053830/FBgn0053836/FBgn0053839/FBgn0053842/FBgn0053845/FBgn0053848/FBgn0053851/FBgn0053854/FBgn0053857/FBgn0053860/FBgn0053863/FBgn0053866/FBgn0053815/FBgn0053824/FBgn0053833/FBgn0002631/FBgn0264711/FBgn0010433/FBgn0000022/FBgn0004623/FBgn0267252/FBgn0038295/FBgn0033791/FBgn0022740/FBg…
MF	GO:0044877	protein-containing complex binding	238	0.48439	0.000430806	0.0161992	0.0146674	177	tags=10%, list=1%, signal=10%	FBgn0051613/FBgn0053803/FBgn0053806/FBgn0053809/FBgn0053812/FBgn0053818/FBgn0053821/FBgn0053827/FBgn0053830/FBgn0053836/FBgn0053839/FBgn0053842/FBgn0053845/FBgn0053848/FBgn0053851/FBgn0053854/FBgn0053857/FBgn0053860/FBgn0053863/FBgn0053866/FBgn0053815/FBgn0053824/FBgn0053833
CC	GO:0032993	protein-DNA complex	142	0.631858	5.93878e-07	5.85012e-05	5.29692e-05	177	tags=16%, list=1%, signal=16%	FBgn0051613/FBgn0053803/FBgn0053806/FBgn0053809/FBgn0053812/FBgn0053818/FBgn0053821/FBgn0053827/FBgn0053830/FBgn0053836/FBgn0053839/FBgn0053842/FBgn0053845/FBgn0053848/FBgn0053851/FBgn0053854/FBgn0053857/FBgn0053860/FBgn0053863/FBgn0053866/FBgn0053815/FBgn0053824/FBgn0053833
BP	GO:0065004	protein-DNA complex assembly	142	0.656915	2.58475e-08	3.47649e-06	3.14775e-06	177	tags=16%, list=1%, signal=16%	FBgn0051613/FBgn0053803/FBgn0053806/FBgn0053809/FBgn0053812/FBgn0053818/FBgn0053821/FBgn0053827/FBgn0053830/FBgn0053836/FBgn0053839/FBgn0053842/FBgn0053845/FBgn0053848/FBgn0053851/FBgn0053854/FBgn0053857/FBgn0053860/FBgn0053863/FBgn0053866/FBgn0053815/FBgn0053824/FBgn0053833
BP	GO:0071824	protein-DNA complex subunit organization	182	0.582265	4.66581e-07	4.72937e-05	4.28215e-05	177	tags=13%, list=1%, signal=13%	FBgn0051613/FBgn0053803/FBgn0053806/FBgn0053809/FBgn0053812/FBgn0053818/FBgn0053821/FBgn0053827/FBgn0053830/FBgn0053836/FBgn0053839/FBgn0053842/FBgn0053845/FBgn0053848/FBgn0053851/FBgn0053854/FBgn0053857/FBgn0053860/FBgn0053863/FBgn0053866/FBgn0053815/FBgn0053824/FBgn0053833
BP	GO:0016476	regulation of embryonic cell shape	26	0.750123	0.000234018	0.010425	0.00943919	313	tags=23%, list=2%, signal=23%	FBgn0039852/FBgn0036985/FBgn0066365/FBgn0039851/FBgn0002577/FBgn0039704
BP	GO:0019098	reproductive behavior	129	0.530172	0.00116761	0.0343121	0.0310675	3293	tags=45%, list=26%, signal=34%	FBgn0004034/FBgn0047334/FBgn0011670/FBgn0050464/FBgn0003130/FBgn0050468/FBgn0011559/FBgn0011668/FBgn0010052/FBgn0010433/FBgn0285944/FBgn0011669/FBgn0015381/FBgn0039599/FBgn0005626/FBgn0003380/FBgn0262477/FBgn0037501/FBgn0004595/FBgn0011279/FBgn0041231/FBgn0019985/FBgn0039597/FBgn0265487/FBgn0050488/FBgn0004168/FBgn0003034/FBgn0053348/FBgn0000015/FBgn0032416/FBgn0023178/FBgn0044048/FBgn0011206/FBg…
CC	GO:0030017	sarcomere	59	0.673866	4.98023e-05	0.00297707	0.00269555	1418	tags=39%, list=11%, signal=35%	FBgn0005633/FBgn0000047/FBgn0036044/FBgn0264695/FBgn0001229/FBgn0259219/FBgn0003149/FBgn0053519/FBgn0005666/FBgn0039897/FBgn0086906/FBgn0038294/FBgn0259209/FBgn0265991/FBgn0035917/FBgn0014863/FBgn0035384/FBgn0031692/FBgn0003721/FBgn0283471/FBgn0265487/FBgn0000667/FBgn0011286
BP	GO:0055002	striated muscle cell development	57	0.652068	0.000147494	0.00747739	0.00677031	1509	tags=28%, list=12%, signal=25%	FBgn0005633/FBgn0000047/FBgn0036044/FBgn0002773/FBgn0264695/FBgn0003149/FBgn0053519/FBgn0005666/FBgn0086906/FBgn0004117/FBgn0265991/FBgn0035917/FBgn0014863/FBgn0283471/FBgn0000667/FBgn0003900
CC	GO:0005863	striated muscle myosin thick filament	5	0.933527	0.00119743	0.0346066	0.0313341	853	tags=100%, list=7%, signal=93%	FBgn0005633/FBgn0264695/FBgn0003149/FBgn0086906/FBgn0038294
MF	GO:0005214	structural constituent of chitin-based cuticle	120	0.866432	1e-10	2.11939e-08	1.91898e-08	809	tags=61%, list=6%, signal=58%	FBgn0042118/FBgn0014454/FBgn0039441/FBgn0035735/FBgn0020765/FBgn0086900/FBgn0038819/FBgn0039480/FBgn0039434/FBgn0004782/FBgn0036108/FBgn0039436/FBgn0039444/FBgn0035281/FBgn0003065/FBgn0037224/FBgn0039805/FBgn0086519/FBgn0086611/FBgn0033597/FBgn0020638/FBgn0052405/FBgn0039437/FBgn0250833/FBgn0004783/FBgn0038487/FBgn0033728/FBgn0020637/FBgn0039481/FBgn0033731/FBgn0033869/FBgn0004777/FBgn0002534/FBg…
MF	GO:0008010	structural constituent of chitin-based larval cuticle	93	0.863272	1e-10	2.11939e-08	1.91898e-08	809	tags=60%, list=6%, signal=57%	FBgn0042118/FBgn0035735/FBgn0020765/FBgn0086900/FBgn0038819/FBgn0039480/FBgn0004782/FBgn0036108/FBgn0039444/FBgn0035281/FBgn0037224/FBgn0039805/FBgn0086519/FBgn0086611/FBgn0033597/FBgn0020638/FBgn0052405/FBgn0250833/FBgn0004783/FBgn0033728/FBgn0020637/FBgn0039481/FBgn0033731/FBgn0033869/FBgn0004777/FBgn0002534/FBgn0037068/FBgn0004779/FBgn0036109/FBgn0033729/FBgn0004778/FBgn0004780/FBgn0002440/FBg…
MF	GO:0042302	structural constituent of cuticle	126	0.863373	1e-10	2.11939e-08	1.91898e-08	809	tags=60%, list=6%, signal=56%	FBgn0042118/FBgn0014454/FBgn0039441/FBgn0035735/FBgn0020765/FBgn0033308/FBgn0086900/FBgn0038819/FBgn0039480/FBgn0039434/FBgn0004782/FBgn0036108/FBgn0039436/FBgn0039444/FBgn0035281/FBgn0003065/FBgn0037224/FBgn0039805/FBgn0086519/FBgn0086611/FBgn0033597/FBgn0020638/FBgn0052405/FBgn0039437/FBgn0250833/FBgn0004783/FBgn0038487/FBgn0033728/FBgn0020637/FBgn0039481/FBgn0033731/FBgn0033869/FBgn0004777/FBg…
MF	GO:0005198	structural molecule activity	497	0.598491	1e-10	2.11939e-08	1.91898e-08	776	tags=18%, list=6%, signal=18%	FBgn0042118/FBgn0014454/FBgn0039441/FBgn0035735/FBgn0020765/FBgn0033308/FBgn0086900/FBgn0038819/FBgn0039480/FBgn0039434/FBgn0004782/FBgn0005633/FBgn0036108/FBgn0039436/FBgn0039444/FBgn0035281/FBgn0003065/FBgn0037224/FBgn0039805/FBgn0086519/FBgn0086611/FBgn0033597/FBgn0020638/FBgn0052405/FBgn0039437/FBgn0250833/FBgn0004783/FBgn0038487/FBgn0038642/FBgn0033728/FBgn0020637/FBgn0039481/FBgn0033731/FBg…
